# Supplementary material for: Cervical Secretion Methylation Is Associated with the Pregnancy Outcome of Frozen-Thawed Embryo Transfer
Source: Int J Mol Sci. 2023 Jan 15;24(2):1726. doi: 10.3390/ijms24021726 (PMC9863254; doi:10.3390/ijms24021726)
Supplement: Supplementary file 1 [file ijms-24-01726-s001.zip]

Archive with 2 entries (2 files):
- Sup Table S1.xlsx
- Sup Table S2.xlsx
