# Supplementary material for: Cervical Secretion Methylation Is Associated with the Pregnancy Outcome of Frozen-Thawed Embryo Transfer
Source: Int J Mol Sci. 2023 Jan 15;24(2):1726. doi: 10.3390/ijms24021726 (PMC9863254; doi:10.3390/ijms24021726)
Supplement: Supplementary file 1 [file ijms-24-01726-s001.zip › Sup Table S1.xlsx]

## Sheet: 工作表1
Table S1. The area underneath the entire receiver operating characteristic (ROC) curve (AUC) of candidate gene methylation CpG probes correlated with pregnancy outcome.
Area Under the Curve
Test Result Variable(s)		Area	Std. Errora	Asymptotic Sig.b	Asymptotic 95% Confidence Interval
Gene	Probe				Lower Bound	Upper Bound
HAND2	cg00443971	0.63	0.089	0.161	0.455	0.805
HAND2	cg01580681	0.505	0.102	0.958	0.305	0.705
HAND2	cg02774439	0.517	0.092	0.853	0.337	0.698
HAND2	cg03676512	0.502	0.092	0.979	0.317	0.678
HAND2	cg03905758	0.598	0.098	0.29	0.21	0.594
HAND2	cg04825850	0.669	0.089	0.068	0.496	0.843
HAND2	cg05496192	0.554	0.095	0.56	0.259	0.633
HAND2	cg05536800	0.52	0.101	0.832	0.322	0.718
HAND2	cg07410872	0.596	0.092	0.302	0.414	0.777
HAND2	cg07681935	0.551	0.093	0.578	0.266	0.632
HAND2	cg07969748	0.632	0.09	0.153	0.191	0.544
HAND2	cg08328610	0.583	0.099	0.368	0.389	0.778
HAND2	cg08905895	0.61	0.09	0.234	0.435	0.786
HAND2	cg09339763	0.598	0.092	0.29	0.221	0.583
HAND2	cg10509254	0.51	0.093	0.916	0.328	0.691
HAND2	cg10541864	0.588	0.089	0.341	0.414	0.763
HAND2	cg13935962	0.6	0.089	0.278	0.225	0.574
HAND2	cg15195321	0.598	0.094	0.29	0.218	0.586
HAND2	cg15707093	0.564	0.096	0.491	0.248	0.625
HAND2	cg16919569	0.647	0.088	0.112	0.475	0.819
HAND2	cg19178853	0.517	0.095	0.853	0.331	0.703
HAND2	cg19669618	0.512	0.097	0.895	0.298	0.677
HAND2	cg20474850	0.561	0.092	0.508	0.381	0.742
HAND2	cg21530280	0.62	0.093	0.195	0.437	0.803
HAND2	cg22517735	0.679	0.087	0.053	0.508	0.85
HAND2	cg25102370	0.532	0.093	0.731	0.285	0.651
HAND2	cg26101410	0.618	0.093	0.204	0.436	0.8
HAND2	cg26650303	0.515	0.094	0.874	0.301	0.67
HOXA10	cg01078824	0.703	0.087	0.028	0.532	0.875
HOXA10	cg01215762	0.544	0.091	0.634	0.278	0.634
HOXA10	cg01397139	0.52	0.092	0.832	0.338	0.701
HOXA10	cg05092861	0.654	0.091	0.095	0.476	0.833
HOXA10	cg05139500	0.74	0.079	0.01	0.585	0.895
HOXA10	cg05517976	0.733	0.079	0.012	0.578	0.888
HOXA10	cg08932985	0.686	0.084	0.044	0.521	0.852
HOXA10	cg09411999	0.625	0.091	0.177	0.447	0.803
HOXA10	cg12719001	0.752	0.078	0.006	0.6	0.905
HOXA10	cg13354034	0.748	0.081	0.008	0.589	0.906
HOXA10	cg13703049	0.505	0.098	0.958	0.302	0.688
HOXA10	cg14188840	0.701	0.09	0.03	0.524	0.878
HOXA10	cg14649140	0.522	0.093	0.812	0.339	0.705
HOXA10	cg16857858	0.507	0.092	0.937	0.312	0.673
HOXA10	cg18134292	0.713	0.085	0.021	0.547	0.879
HOXA10	cg18243072	0.65	0.087	0.106	0.48	0.819
HOXA10	cg18416576	0.657	0.091	0.09	0.478	0.835
HOXA10	cg18796277	0.598	0.097	0.29	0.212	0.592
HOXA10	cg21172377	0.581	0.091	0.383	0.403	0.759
HOXA10	cg22274074	0.745	0.079	0.008	0.59	0.9
HOXA10	cg27164642	0.73	0.081	0.013	0.571	0.89
KSR1	cg00272608	0.711	0.083	0.023	0.127	0.452
KSR1	cg00460843	0.62	0.089	0.195	0.205	0.554
KSR1	cg01148975	0.73	0.081	0.013	0.572	0.889
KSR1	cg02512902	0.689	0.086	0.042	0.521	0.857
KSR1	cg02542813	0.51	0.093	0.916	0.308	0.672
KSR1	cg03080357	0.713	0.084	0.021	0.548	0.879
KSR1	cg03294328	0.527	0.093	0.771	0.291	0.655
KSR1	cg04223988	0.623	0.092	0.186	0.443	0.802
KSR1	cg04299274	0.718	0.082	0.019	0.557	0.879
KSR1	cg04561005	0.694	0.084	0.037	0.142	0.471
KSR1	cg04899065	0.603	0.089	0.266	0.223	0.571
KSR1	cg04911139	0.733	0.081	0.012	0.109	0.426
KSR1	cg05246522	0.706	0.083	0.026	0.544	0.868
KSR1	cg05472398	0.676	0.09	0.057	0.147	0.5
KSR1	cg05673431	0.73	0.079	0.013	0.116	0.424
KSR1	cg05784862	0.748	0.077	0.008	0.597	0.898
KSR1	cg06127160	0.723	0.089	0.016	0.103	0.451
KSR1	cg06598987	0.713	0.084	0.021	0.549	0.878
KSR1	cg06834630	0.689	0.091	0.042	0.51	0.867
KSR1	cg07688219	0.752	0.077	0.006	0.601	0.904
KSR1	cg07888884	0.637	0.091	0.138	0.184	0.541
KSR1	cg08041350	0.716	0.082	0.02	0.556	0.876
KSR1	cg08606580	0.681	0.089	0.05	0.145	0.493
KSR1	cg08875995	0.549	0.091	0.597	0.272	0.63
KSR1	cg09263189	0.542	0.095	0.653	0.356	0.728
KSR1	cg09910461	0.574	0.094	0.427	0.39	0.757
KSR1	cg10334489	0.706	0.084	0.026	0.541	0.871
KSR1	cg10668814	0.696	0.086	0.034	0.135	0.473
KSR1	cg10729852	0.544	0.094	0.634	0.36	0.728
KSR1	cg10768507	0.669	0.091	0.068	0.49	0.848
KSR1	cg10817681	0.728	0.08	0.014	0.571	0.885
KSR1	cg10928373	0.618	0.1	0.204	0.187	0.577
KSR1	cg11354101	0.735	0.08	0.011	0.579	0.892
KSR1	cg12120406	0.716	0.082	0.02	0.554	0.877
KSR1	cg12249234	0.623	0.094	0.186	0.193	0.562
KSR1	cg13200730	0.652	0.088	0.101	0.176	0.52
KSR1	cg13316720	0.721	0.082	0.017	0.561	0.88
KSR1	cg13592570	0.733	0.081	0.012	0.574	0.892
KSR1	cg14394837	0.706	0.085	0.026	0.538	0.873
KSR1	cg14548597	0.654	0.09	0.095	0.169	0.522
KSR1	cg16062877	0.738	0.078	0.01	0.585	0.89
KSR1	cg16465695	0.588	0.09	0.341	0.236	0.587
KSR1	cg16507213	0.728	0.08	0.014	0.571	0.885
KSR1	cg16873710	0.723	0.084	0.016	0.558	0.888
KSR1	cg17054650	0.632	0.097	0.153	0.177	0.558
KSR1	cg17456644	0.699	0.083	0.032	0.536	0.861
KSR1	cg17585031	0.718	0.082	0.019	0.557	0.879
KSR1	cg18281288	0.699	0.086	0.032	0.133	0.47
KSR1	cg18303242	0.52	0.092	0.832	0.339	0.7
KSR1	cg19781309	0.542	0.093	0.653	0.275	0.641
KSR1	cg20659764	0.73	0.079	0.013	0.114	0.425
KSR1	cg20673721	0.652	0.091	0.101	0.169	0.527
KSR1	cg21615831	0.532	0.094	0.731	0.349	0.715
KSR1	cg21861901	0.522	0.094	0.812	0.337	0.707
KSR1	cg24476449	0.63	0.094	0.161	0.445	0.815
KSR1	cg24697966	0.706	0.084	0.026	0.541	0.871
KSR1	cg24769302	0.632	0.091	0.153	0.189	0.546
KSR1	cg25147220	0.716	0.088	0.02	0.112	0.456
KSR1	cg25986712	0.723	0.08	0.016	0.566	0.881
KSR1	cg25994039	0.696	0.088	0.034	0.131	0.476
KSR1	cg26423824	0.652	0.095	0.101	0.466	0.838
KSR1	cg26716451	0.74	0.077	0.01	0.589	0.892
KSR1	cg26802840	0.517	0.095	0.853	0.332	0.703
KSR1	cg26877678	0.735	0.082	0.011	0.105	0.424
KSR1	cg27291904	0.735	0.08	0.011	0.578	0.893
KSR1	cg27603720	0.586	0.096	0.354	0.227	0.601
PPT2	cg00086577	0.635	0.088	0.146	0.461	0.808
PPT2	cg00110832	0.75	0.077	0.007	0.598	0.902
PPT2	cg00403498	0.61	0.093	0.234	0.207	0.573
PPT2	cg00552704	0.672	0.087	0.064	0.5	0.843
PPT2	cg00933538	0.647	0.088	0.112	0.474	0.82
PPT2	cg01111041	0.672	0.088	0.064	0.499	0.844
PPT2	cg02429905	0.716	0.083	0.02	0.122	0.447
PPT2	cg02460426	0.608	0.089	0.244	0.433	0.782
PPT2	cg02956248	0.738	0.082	0.01	0.577	0.899
PPT2	cg03010186	0.571	0.09	0.443	0.395	0.748
PPT2	cg03434432	0.529	0.093	0.751	0.288	0.653
PPT2	cg03570994	0.738	0.079	0.01	0.583	0.892
PPT2	cg03784567	0.525	0.092	0.791	0.296	0.655
PPT2	cg03995156	0.73	0.08	0.013	0.574	0.887
PPT2	cg04105091	0.654	0.09	0.095	0.478	0.831
PPT2	cg04264374	0.721	0.082	0.017	0.559	0.882
PPT2	cg04536704	0.654	0.085	0.095	0.487	0.821
PPT2	cg04749507	0.725	0.08	0.015	0.569	0.882
PPT2	cg04856022	0.706	0.082	0.026	0.545	0.866
PPT2	cg04877280	0.635	0.088	0.146	0.462	0.807
PPT2	cg05133205	0.674	0.085	0.06	0.508	0.84
PPT2	cg05465342	0.603	0.091	0.266	0.424	0.782
PPT2	cg06025456	0.735	0.081	0.011	0.576	0.895
PPT2	cg06108383	0.725	0.081	0.015	0.566	0.885
PPT2	cg06264679	0.645	0.09	0.118	0.467	0.822
PPT2	cg06814287	0.723	0.083	0.016	0.56	0.887
PPT2	cg06902929	0.738	0.078	0.01	0.584	0.891
PPT2	cg08045906	0.725	0.082	0.015	0.565	0.886
PPT2	cg08057899	0.539	0.094	0.672	0.356	0.723
PPT2	cg08509237	0.569	0.094	0.459	0.384	0.753
PPT2	cg08814206	0.512	0.095	0.895	0.302	0.673
PPT2	cg09441568	0.512	0.099	0.895	0.318	0.707
PPT2	cg09672152	0.755	0.081	0.006	0.597	0.913
PPT2	cg09714607	0.581	0.092	0.383	0.401	0.76
PPT2	cg10369585	0.537	0.093	0.691	0.355	0.719
PPT2	cg10551329	0.728	0.081	0.014	0.569	0.887
PPT2	cg11122280	0.765	0.077	0.004	0.613	0.916
PPT2	cg11192767	0.505	0.092	0.958	0.324	0.686
PPT2	cg11229390	0.627	0.089	0.169	0.452	0.803
PPT2	cg11386011	0.738	0.08	0.01	0.58	0.896
PPT2	cg11941520	0.6	0.09	0.278	0.423	0.778
PPT2	cg12585943	0.615	0.091	0.214	0.438	0.793
PPT2	cg12626589	0.711	0.082	0.023	0.55	0.872
PPT2	cg12738718	0.625	0.088	0.177	0.453	0.797
PPT2	cg12883279	0.725	0.081	0.015	0.566	0.885
PPT2	cg13102294	0.654	0.086	0.095	0.485	0.824
PPT2	cg13836183	0.505	0.093	0.958	0.323	0.686
PPT2	cg13934406	0.718	0.083	0.019	0.556	0.88
PPT2	cg14130039	0.669	0.088	0.068	0.498	0.841
PPT2	cg16481280	0.748	0.076	0.008	0.598	0.897
PPT2	cg17113856	0.711	0.083	0.023	0.549	0.873
PPT2	cg17161421	0.76	0.083	0.005	0.077	0.403
PPT2	cg17229678	0.613	0.092	0.223	0.432	0.794
PPT2	cg17329164	0.564	0.091	0.491	0.385	0.742
PPT2	cg17513693	0.571	0.095	0.443	0.384	0.758
PPT2	cg17784596	0.588	0.091	0.341	0.41	0.767
PPT2	cg18049167	0.681	0.085	0.05	0.515	0.848
PPT2	cg18235088	0.772	0.075	0.003	0.625	0.919
PPT2	cg19048176	0.728	0.081	0.014	0.57	0.886
PPT2	cg20328456	0.75	0.079	0.007	0.594	0.906
PPT2	cg20914572	0.76	0.08	0.005	0.084	0.397
PPT2	cg21037008	0.767	0.084	0.004	0.069	0.397
PPT2	cg21241317	0.588	0.09	0.341	0.413	0.764
PPT2	cg23359665	0.735	0.08	0.011	0.578	0.893
PPT2	cg23470939	0.664	0.088	0.076	0.493	0.836
PPT2	cg23660356	0.77	0.074	0.004	0.625	0.914
PPT2	cg24283914	0.559	0.097	0.525	0.368	0.75
PPT2	cg24509300	0.672	0.086	0.064	0.504	0.839
PPT2	cg25426302	0.735	0.081	0.011	0.576	0.895
PPT2	cg27070869	0.757	0.077	0.005	0.607	0.907
PPT2	cg27134827	0.529	0.091	0.751	0.352	0.707
PRKAG2	cg00013759	0.539	0.092	0.672	0.281	0.64
PRKAG2	cg00241074	0.564	0.093	0.491	0.382	0.746
PRKAG2	cg00294620	0.583	0.092	0.368	0.236	0.598
PRKAG2	cg00315816	0.556	0.093	0.543	0.374	0.739
PRKAG2	cg00367584	0.566	0.093	0.475	0.383	0.749
PRKAG2	cg00551736	0.564	0.091	0.491	0.385	0.742
PRKAG2	cg01108370	0.605	0.089	0.255	0.22	0.569
PRKAG2	cg01423695	0.62	0.09	0.195	0.204	0.556
PRKAG2	cg01588379	0.699	0.085	0.032	0.532	0.865
PRKAG2	cg01949584	0.51	0.093	0.916	0.308	0.672
PRKAG2	cg02596175	0.645	0.087	0.118	0.185	0.525
PRKAG2	cg02696607	0.645	0.092	0.118	0.464	0.826
PRKAG2	cg03567939	0.703	0.084	0.028	0.539	0.868
PRKAG2	cg03574882	0.598	0.095	0.29	0.413	0.783
PRKAG2	cg04257889	0.615	0.091	0.214	0.437	0.793
PRKAG2	cg04779726	0.708	0.085	0.024	0.541	0.876
PRKAG2	cg05367028	0.532	0.092	0.731	0.288	0.649
PRKAG2	cg05953394	0.571	0.092	0.443	0.392	0.751
PRKAG2	cg06900418	0.542	0.094	0.653	0.358	0.725
PRKAG2	cg07461953	0.578	0.091	0.397	0.242	0.601
PRKAG2	cg07547279	0.706	0.081	0.026	0.547	0.865
PRKAG2	cg08712068	0.591	0.094	0.328	0.406	0.776
PRKAG2	cg08897188	0.635	0.091	0.146	0.457	0.813
PRKAG2	cg09397579	0.681	0.087	0.05	0.148	0.489
PRKAG2	cg09620929	0.654	0.086	0.095	0.177	0.515
PRKAG2	cg09969528	0.505	0.095	0.958	0.309	0.681
PRKAG2	cg10037579	0.554	0.095	0.56	0.26	0.632
PRKAG2	cg10268249	0.708	0.086	0.024	0.54	0.876
PRKAG2	cg10363569	0.652	0.087	0.101	0.482	0.822
PRKAG2	cg10608858	0.775	0.073	0.003	0.631	0.918
PRKAG2	cg11196702	0.613	0.09	0.223	0.436	0.789
PRKAG2	cg12355505	0.571	0.091	0.443	0.25	0.608
PRKAG2	cg12356730	0.725	0.082	0.015	0.565	0.886
PRKAG2	cg12736613	0.61	0.092	0.234	0.209	0.57
PRKAG2	cg12889538	0.571	0.091	0.443	0.393	0.75
PRKAG2	cg13066846	0.699	0.085	0.032	0.531	0.866
PRKAG2	cg13588073	0.542	0.093	0.653	0.36	0.723
PRKAG2	cg13994842	0.738	0.079	0.01	0.584	0.892
PRKAG2	cg14100005	0.748	0.087	0.008	0.578	0.918
PRKAG2	cg15453708	0.711	0.083	0.023	0.547	0.874
PRKAG2	cg15678508	0.512	0.094	0.895	0.304	0.672
PRKAG2	cg15769735	0.615	0.09	0.214	0.209	0.561
PRKAG2	cg15787544	0.721	0.088	0.017	0.547	0.894
PRKAG2	cg16373141	0.696	0.082	0.034	0.535	0.858
PRKAG2	cg16727916	0.502	0.093	0.979	0.316	0.679
PRKAG2	cg16994041	0.703	0.082	0.028	0.136	0.457
PRKAG2	cg17192599	0.684	0.084	0.047	0.151	0.481
PRKAG2	cg17204289	0.691	0.087	0.039	0.521	0.861
PRKAG2	cg17323493	0.681	0.084	0.05	0.517	0.845
PRKAG2	cg17359198	0.593	0.089	0.315	0.232	0.582
PRKAG2	cg17814717	0.539	0.091	0.672	0.282	0.64
PRKAG2	cg17825298	0.539	0.093	0.672	0.278	0.643
PRKAG2	cg18892778	0.515	0.096	0.874	0.327	0.703
PRKAG2	cg20269607	0.699	0.084	0.032	0.136	0.467
PRKAG2	cg20534694	0.645	0.087	0.118	0.185	0.526
PRKAG2	cg20716058	0.52	0.094	0.832	0.335	0.704
PRKAG2	cg20972917	0.51	0.091	0.916	0.311	0.669
PRKAG2	cg21018689	0.534	0.101	0.711	0.337	0.732
PRKAG2	cg21247398	0.721	0.082	0.017	0.56	0.881
PRKAG2	cg21764708	0.708	0.084	0.024	0.544	0.873
PRKAG2	cg22528270	0.775	0.077	0.003	0.075	0.376
PRKAG2	cg22615330	0.718	0.08	0.019	0.125	0.439
PRKAG2	cg22896873	0.635	0.09	0.146	0.459	0.811
PRKAG2	cg23185029	0.75	0.08	0.007	0.594	0.906
PRKAG2	cg23222061	0.706	0.081	0.026	0.547	0.865
PRKAG2	cg23351327	0.711	0.084	0.023	0.547	0.875
PRKAG2	cg24035035	0.615	0.09	0.214	0.438	0.792
PRKAG2	cg24061580	0.529	0.095	0.751	0.343	0.715
PRKAG2	cg24127021	0.532	0.094	0.731	0.284	0.653
PRKAG2	cg24137770	0.581	0.092	0.383	0.401	0.76
PRKAG2	cg24154257	0.787	0.072	0.002	0.646	0.927
PRKAG2	cg25579477	0.752	0.078	0.006	0.6	0.905
PRKAG2	cg25786436	0.522	0.092	0.812	0.298	0.658
PRKAG2	cg26276369	0.664	0.088	0.076	0.163	0.509
PRKAG2	cg26284782	0.608	0.095	0.244	0.422	0.794
PRKAG2	cg26341283	0.63	0.09	0.161	0.193	0.547
PRKAG2	cg26482626	0.52	0.093	0.832	0.337	0.703
PRKAG2	cg26571196	0.625	0.089	0.177	0.201	0.549
PRKAG2	cg26673980	0.716	0.082	0.02	0.554	0.877
PRKAG2	cg27089483	0.517	0.101	0.853	0.319	0.716
ZMIZ1	cg00001582	0.669	0.09	0.068	0.493	0.845
ZMIZ1	cg00162361	0.745	0.077	0.008	0.594	0.896
ZMIZ1	cg00533891	0.539	0.092	0.672	0.36	0.719
ZMIZ1	cg01053681	0.51	0.094	0.916	0.325	0.694
ZMIZ1	cg01341729	0.515	0.097	0.874	0.295	0.675
ZMIZ1	cg01602376	0.718	0.081	0.019	0.56	0.876
ZMIZ1	cg01985446	0.544	0.091	0.634	0.278	0.634
ZMIZ1	cg01989787	0.625	0.094	0.177	0.191	0.559
ZMIZ1	cg02145310	0.725	0.084	0.015	0.111	0.438
ZMIZ1	cg02294146	0.598	0.093	0.29	0.219	0.585
ZMIZ1	cg02311568	0.706	0.083	0.026	0.544	0.868
ZMIZ1	cg02479626	0.544	0.092	0.634	0.364	0.724
ZMIZ1	cg02485605	0.696	0.084	0.034	0.532	0.86
ZMIZ1	cg02743070	0.721	0.083	0.017	0.558	0.883
ZMIZ1	cg02851873	0.694	0.094	0.037	0.122	0.491
ZMIZ1	cg03216879	0.551	0.093	0.578	0.265	0.632
ZMIZ1	cg03450842	0.703	0.083	0.028	0.541	0.866
ZMIZ1	cg03810913	0.544	0.096	0.634	0.357	0.732
ZMIZ1	cg04127183	0.635	0.089	0.146	0.459	0.81
ZMIZ1	cg04141971	0.728	0.082	0.014	0.568	0.888
ZMIZ1	cg04174354	0.63	0.091	0.161	0.452	0.808
ZMIZ1	cg04417773	0.578	0.093	0.397	0.397	0.76
ZMIZ1	cg04634493	0.512	0.094	0.895	0.329	0.696
ZMIZ1	cg04652333	0.657	0.089	0.09	0.168	0.518
ZMIZ1	cg04700809	0.662	0.09	0.081	0.486	0.837
ZMIZ1	cg04708661	0.701	0.084	0.03	0.537	0.865
ZMIZ1	cg04714939	0.701	0.085	0.03	0.535	0.867
ZMIZ1	cg05289649	0.699	0.087	0.032	0.527	0.87
ZMIZ1	cg05593749	0.547	0.092	0.615	0.274	0.633
ZMIZ1	cg06311168	0.706	0.081	0.026	0.135	0.454
ZMIZ1	cg07330742	0.62	0.096	0.195	0.191	0.569
ZMIZ1	cg07370745	0.576	0.092	0.412	0.243	0.605
ZMIZ1	cg07562888	0.836	0.063	0	0.713	0.959
ZMIZ1	cg07869311	0.571	0.091	0.443	0.393	0.749
ZMIZ1	cg08058898	0.62	0.093	0.195	0.439	0.802
ZMIZ1	cg08331284	0.512	0.093	0.895	0.33	0.694
ZMIZ1	cg08526062	0.789	0.07	0.002	0.651	0.927
ZMIZ1	cg09354331	0.571	0.091	0.443	0.393	0.749
ZMIZ1	cg09359862	0.708	0.085	0.024	0.126	0.458
ZMIZ1	cg09514351	0.547	0.093	0.615	0.27	0.636
ZMIZ1	cg09565418	0.679	0.092	0.053	0.142	0.501
ZMIZ1	cg09936762	0.532	0.093	0.731	0.286	0.65
ZMIZ1	cg10427868	0.684	0.088	0.047	0.512	0.856
ZMIZ1	cg10812439	0.782	0.079	0.002	0.064	0.372
ZMIZ1	cg11314941	0.73	0.083	0.013	0.568	0.893
ZMIZ1	cg11542209	0.547	0.093	0.615	0.363	0.73
ZMIZ1	cg11939940	0.6	0.1	0.278	0.404	0.797
ZMIZ1	cg11961495	0.679	0.086	0.053	0.153	0.489
ZMIZ1	cg12144272	0.591	0.092	0.328	0.41	0.771
ZMIZ1	cg12207127	0.733	0.079	0.012	0.578	0.888
ZMIZ1	cg12444632	0.65	0.089	0.106	0.474	0.825
ZMIZ1	cg12585732	0.623	0.089	0.186	0.447	0.798
ZMIZ1	cg12807537	0.62	0.095	0.195	0.434	0.806
ZMIZ1	cg12975749	0.605	0.094	0.255	0.211	0.579
ZMIZ1	cg14530290	0.588	0.093	0.341	0.406	0.77
ZMIZ1	cg14889272	0.591	0.095	0.328	0.405	0.776
ZMIZ1	cg14949113	0.547	0.099	0.615	0.26	0.647
ZMIZ1	cg15121731	0.745	0.076	0.008	0.596	0.894
ZMIZ1	cg15198407	0.73	0.079	0.013	0.576	0.885
ZMIZ1	cg15299891	0.752	0.077	0.006	0.602	0.903
ZMIZ1	cg15522556	0.735	0.079	0.011	0.581	0.889
ZMIZ1	cg15522953	0.681	0.091	0.05	0.503	0.86
ZMIZ1	cg16112766	0.62	0.088	0.195	0.448	0.792
ZMIZ1	cg16182375	0.598	0.093	0.29	0.219	0.585
ZMIZ1	cg16201273	0.733	0.081	0.012	0.575	0.891
ZMIZ1	cg16207001	0.525	0.093	0.791	0.294	0.657
ZMIZ1	cg16251918	0.696	0.084	0.034	0.531	0.862
ZMIZ1	cg16523252	0.525	0.094	0.791	0.34	0.709
ZMIZ1	cg16815157	0.534	0.093	0.711	0.352	0.717
ZMIZ1	cg16854826	0.598	0.1	0.29	0.206	0.598
ZMIZ1	cg16904852	0.637	0.092	0.138	0.456	0.818
ZMIZ1	cg16944845	0.615	0.094	0.214	0.431	0.799
ZMIZ1	cg17065712	0.554	0.095	0.56	0.368	0.74
ZMIZ1	cg17343196	0.564	0.091	0.491	0.385	0.743
ZMIZ1	cg17378114	0.502	0.094	0.979	0.318	0.687
ZMIZ1	cg17652408	0.725	0.079	0.015	0.57	0.881
ZMIZ1	cg17823346	0.735	0.082	0.011	0.575	0.895
ZMIZ1	cg17958516	0.723	0.081	0.016	0.563	0.883
ZMIZ1	cg18295744	0.743	0.077	0.009	0.592	0.893
ZMIZ1	cg18599440	0.574	0.095	0.427	0.387	0.76
ZMIZ1	cg18712809	0.706	0.083	0.026	0.132	0.456
ZMIZ1	cg18898693	0.515	0.092	0.874	0.305	0.666
ZMIZ1	cg18955199	0.713	0.085	0.021	0.121	0.453
ZMIZ1	cg19168578	0.529	0.096	0.751	0.341	0.717
ZMIZ1	cg20352718	0.703	0.086	0.028	0.128	0.465
ZMIZ1	cg20870979	0.556	0.093	0.543	0.261	0.626
ZMIZ1	cg21213154	0.525	0.094	0.791	0.291	0.66
ZMIZ1	cg21344746	0.502	0.094	0.979	0.318	0.687
ZMIZ1	cg22567670	0.576	0.091	0.412	0.397	0.755
ZMIZ1	cg22848722	0.718	0.08	0.019	0.561	0.875
ZMIZ1	cg23084416	0.679	0.084	0.053	0.513	0.844
ZMIZ1	cg23537141	0.596	0.099	0.302	0.21	0.599
ZMIZ1	cg23721088	0.515	0.092	0.874	0.305	0.666
ZMIZ1	cg23802518	0.559	0.097	0.525	0.368	0.749
ZMIZ1	cg23865980	0.618	0.09	0.204	0.205	0.56
ZMIZ1	cg24982682	0.593	0.092	0.315	0.226	0.588
ZMIZ1	cg24983858	0.816	0.07	0.001	0.679	0.954
ZMIZ1	cg25997979	0.699	0.086	0.032	0.133	0.47
ZMIZ1	cg27108734	0.657	0.088	0.09	0.485	0.828
a Under the nonparametric assumption
b Null hypothesis: true area = 0.5

## Sheet: 工作表2
Probe	Order	Genome_Build	CHR	MAPINFO	UCSC_RefGene_Name	UCSC_RefGene_Accession	UCSC_RefGene_Group	6_gene	6_gene_2	Promoter	TSS	1stExon	5URT	ID
cg01580681	465069	37	4	174450016	HAND2	NM_021973	1stExon	1	HAND2	1		1		HAND2_cg01580681
cg20474850	54503	37	4	174450083	HAND2	NM_021973	1stExon	1	HAND2	1		1		HAND2_cg20474850
cg15707093	226383	37	4	174450353	HAND2;HAND2-AS1	NM_021973;NR_003679	1stExon;TSS1500	1	HAND2	1	1	1		HAND2_cg15707093
cg19178853	476624	37	4	174450408	HAND2;HAND2-AS1	NM_021973;NR_003679	1stExon;TSS1500	1	HAND2	1	1	1		HAND2_cg19178853
cg08328610	556131	37	4	174450443	HAND2;HAND2-AS1;HAND2	NM_021973;NR_003679;NM_021973	1stExon;TSS1500;5URT	1	HAND2	1	1	1	1	HAND2_cg08328610
cg10541864	453517	37	4	174450722	HAND2;HAND2-AS1;HAND2	NM_021973;NR_003679;NM_021973	1stExon;TSS1500;5URT	1	HAND2	1	1	1	1	HAND2_cg10541864
cg25102370	422483	37	4	174451141	HAND2;HAND2-AS1;HAND2	NM_021973;NR_003679;NM_021973	1stExon;TSS1500;5URT	1	HAND2	1	1	1	1	HAND2_cg25102370
cg02774439	748043	37	4	174451251	HAND2;HAND2-AS1;HAND2	NM_021973;NR_003679;NM_021973	1stExon;TSS1500;5URT	1	HAND2	1	1	1	1	HAND2_cg02774439
cg21530280	782967	37	4	174451394	HAND2-AS1;HAND2	NR_003679;NM_021973	TSS1500;TSS200	1	HAND2	1	1			HAND2_cg21530280
cg00443971	580818	37	4	174451398	HAND2-AS1;HAND2	NR_003679;NM_021973	TSS1500;TSS200	1	HAND2	1	1			HAND2_cg00443971
cg03676512	833433	37	4	174451413	HAND2;HAND2-AS1	NM_021973;NR_003679	TSS200;TSS200	1	HAND2	1	1			HAND2_cg03676512
cg26650303	298012	37	4	174451429	HAND2;HAND2-AS1	NM_021973;NR_003679	TSS200;TSS200	1	HAND2	1	1			HAND2_cg26650303
cg13935962	562358	37	4	174451443	HAND2;HAND2-AS1	NM_021973;NR_003679	TSS200;TSS200	1	HAND2	1	1			HAND2_cg13935962
cg07410872	534413	37	4	174451455	HAND2;HAND2-AS1	NM_021973;NR_003679	TSS200;TSS200	1	HAND2	1	1			HAND2_cg07410872
cg05536800	708674	37	4	174451460	HAND2;HAND2-AS1	NM_021973;NR_003679	TSS200;TSS200	1	HAND2	1	1			HAND2_cg05536800
cg03905758	150715	37	4	174451468	HAND2;HAND2-AS1	NM_021973;NR_003679	TSS200;TSS200	1	HAND2	1	1			HAND2_cg03905758
cg04825850	169954	37	4	174451493	HAND2;HAND2-AS1	NM_021973;NR_003679	TSS200;TSS200	1	HAND2	1	1			HAND2_cg04825850
cg26101410	318997	37	4	174451564	HAND2;HAND2-AS1	NM_021973;NR_003679	TSS200;TSS200	1	HAND2	1	1			HAND2_cg26101410
cg22517735	643937	37	4	174451954	HAND2;HAND2-AS1	NM_021973;NR_003679	TSS1500;Body	1	HAND2	1	1			HAND2_cg22517735
cg05496192	763853	37	4	174451959	HAND2;HAND2-AS1	NM_021973;NR_003679	TSS1500;Body	1	HAND2	1	1			HAND2_cg05496192
cg15195321	142612	37	4	174452026	HAND2;HAND2-AS1	NM_021973;NR_003679	TSS1500;Body	1	HAND2	1	1			HAND2_cg15195321
cg10509254	624675	37	4	174452133	HAND2;HAND2-AS1;HAND2-AS1	NM_021973;NR_003679;NR_003679	TSS1500;ExonBnd;Body	1	HAND2	1	1			HAND2_cg10509254
cg08905895	460070	37	4	174452159	HAND2;HAND2-AS1	NM_021973;NR_003679	TSS1500;Body	1	HAND2	1	1			HAND2_cg08905895
cg07681935	558480	37	4	174452461	HAND2;HAND2-AS1	NM_021973;NR_003679	TSS1500;Body	1	HAND2	1	1			HAND2_cg07681935
cg07969748	610999	37	4	174452495	HAND2;HAND2-AS1	NM_021973;NR_003679	TSS1500;Body	1	HAND2	1	1			HAND2_cg07969748
cg09339763	718949	37	4	174452612	HAND2;HAND2-AS1	NM_021973;NR_003679	TSS1500;Body	1	HAND2	1	1			HAND2_cg09339763
cg19669618	27484	37	4	174452688	HAND2;HAND2-AS1	NM_021973;NR_003679	TSS1500;Body	1	HAND2	1	1			HAND2_cg19669618
cg16919569	24069	37	4	174452835	HAND2;HAND2-AS1	NM_021973;NR_003679	TSS1500;Body	1	HAND2	1	1			HAND2_cg16919569
cg18134292	321328	37	7	27210274	HOXA10-AS;MIR196B;HOXA10;HOXA10-HOXA9;HOXA10	NR_046609;NR_029911;NM_018951;NR_037940;NR_037939	Body;TSS1500;3UTR;Body;Body	1	HOXA10	1	1			HOXA10_cg18134292
cg13703049	42697	37	7	27213610	HOXA10-HOXA9;HOXA10;HOXA10	NR_037940;NR_037939;NM_018951	Body;Body;1stExon	1	HOXA10	1		1		HOXA10_cg13703049
cg21172377	478866	37	7	27213893	HOXA10-HOXA9;HOXA10;HOXA10	NR_037940;NR_037939;NM_018951	Body;Body;1stExon	1	HOXA10	1		1		HOXA10_cg21172377
cg18243072	551945	37	7	27213950	HOXA10;HOXA10-HOXA9;HOXA10;HOXA10	NM_018951;NR_037940;NR_037939;NM_018951	5URT;Body;Body;1stExon	1	HOXA10	1		1	1	HOXA10_cg18243072
cg01397139	444970	37	7	27213966	HOXA10;HOXA10-HOXA9;HOXA10	NM_018951;NR_037940;NR_037939	TSS200;Body;Body	1	HOXA10	1	1			HOXA10_cg01397139
cg16857858	79402	37	7	27213984	HOXA10;HOXA10-HOXA9;HOXA10	NM_018951;NR_037940;NR_037939	TSS200;Body;Body	1	HOXA10	1	1			HOXA10_cg16857858
cg18416576	704005	37	7	27214043	HOXA10;HOXA10-HOXA9;HOXA10	NM_018951;NR_037940;NR_037939	TSS200;Body;Body	1	HOXA10	1	1			HOXA10_cg18416576
cg01215762	229480	37	7	27214126	HOXA10;HOXA10-HOXA9;HOXA10	NM_018951;NR_037940;NR_037939	TSS200;Body;Body	1	HOXA10	1	1			HOXA10_cg01215762
cg14649140	199054	37	7	27214201	HOXA10;HOXA10-HOXA9;HOXA10	NM_018951;NR_037940;NR_037939	TSS1500;Body;Body	1	HOXA10	1	1			HOXA10_cg14649140
cg18796277	41652	37	7	27214294	HOXA10;HOXA10-HOXA9;HOXA10	NM_018951;NR_037940;NR_037939	TSS1500;Body;Body	1	HOXA10	1	1			HOXA10_cg18796277
cg13354034	644576	37	7	27214296	HOXA10;HOXA10-HOXA9;HOXA10	NM_018951;NR_037940;NR_037939	TSS1500;Body;Body	1	HOXA10	1	1			HOXA10_cg13354034
cg09411999	223182	37	7	27214383	HOXA10;HOXA10-HOXA9;HOXA10	NM_018951;NR_037940;NR_037939	TSS1500;Body;Body	1	HOXA10	1	1			HOXA10_cg09411999
cg08932985	695222	37	7	27214460	HOXA10;HOXA10-HOXA9;HOXA10	NM_018951;NR_037940;NR_037939	TSS1500;Body;Body	1	HOXA10	1	1			HOXA10_cg08932985
cg27164642	848552	37	7	27214834	HOXA10;HOXA10-HOXA9;HOXA10	NM_018951;NR_037940;NR_037939	TSS1500;Body;Body	1	HOXA10	1	1			HOXA10_cg27164642
cg05139500	711164	37	7	27214902	HOXA10;HOXA10-HOXA9;HOXA10	NM_018951;NR_037940;NR_037939	TSS1500;Body;Body	1	HOXA10	1	1			HOXA10_cg05139500
cg12719001	54873	37	7	27214915	HOXA10;HOXA10-HOXA9;HOXA10	NM_018951;NR_037940;NR_037939	TSS1500;Body;Body	1	HOXA10	1	1			HOXA10_cg12719001
cg05092861	307896	37	7	27220034	HOXA10-HOXA9;HOXA10	NR_037940;NR_037939	TSS200;TSS200	1	HOXA10	1	1			HOXA10_cg05092861
cg01078824	244993	37	7	27220047	HOXA10-HOXA9;HOXA10	NR_037940;NR_037939	TSS200;TSS200	1	HOXA10	1	1			HOXA10_cg01078824
cg05517976	98849	37	7	27220049	HOXA10-HOXA9;HOXA10	NR_037940;NR_037939	TSS200;TSS200	1	HOXA10	1	1			HOXA10_cg05517976
cg14188840	297709	37	7	27220398	HOXA10-HOXA9;HOXA10	NR_037940;NR_037939	TSS1500;TSS1500	1	HOXA10	1	1			HOXA10_cg14188840
cg22274074	50364	37	7	27220839	HOXA10-HOXA9;HOXA10;HOXA11	NR_037940;NR_037939;NM_005523	TSS1500;TSS1500;3UTR	1	HOXA10	1	1			HOXA10_cg22274074
cg04223988	85167	37	17	25798180	KSR1	NM_014238	TSS1500	1	KSR1	1	1			KSR1_cg04223988
cg21615831	518458	37	17	25798202	KSR1	NM_014238	TSS1500	1	KSR1	1	1			KSR1_cg21615831
cg16062877	642433	37	17	25798415	KSR1	NM_014238	TSS1500	1	KSR1	1	1			KSR1_cg16062877
cg04299274	832539	37	17	25798741	KSR1	NM_014238	TSS1500	1	KSR1	1	1			KSR1_cg04299274
cg10334489	627925	37	17	25798878	KSR1	NM_014238	TSS200	1	KSR1	1	1			KSR1_cg10334489
cg11354101	455205	37	17	25798880	KSR1	NM_014238	TSS200	1	KSR1	1	1			KSR1_cg11354101
cg17585031	59497	37	17	25798942	KSR1	NM_014238	TSS200	1	KSR1	1	1			KSR1_cg17585031
cg05246522	383694	37	17	25798973	KSR1	NM_014238	TSS200	1	KSR1	1	1			KSR1_cg05246522
cg05784862	742279	37	17	25799018	KSR1	NM_014238	TSS200	1	KSR1	1	1			KSR1_cg05784862
cg24476449	384582	37	17	25799212	KSR1	NM_014238	5URT	1	KSR1	1			1	KSR1_cg24476449
cg02512902	641519	37	17	25799447	KSR1	NM_014238	5URT	1	KSR1	1			1	KSR1_cg02512902
cg26802840	677560	37	17	25800781	KSR1	NM_014238	5URT	1	KSR1	1			1	KSR1_cg26802840
cg14394837	83601	37	17	25802282	KSR1	NM_014238	5URT	1	KSR1	1			1	KSR1_cg14394837
cg27291904	771181	37	17	25802477	KSR1	NM_014238	5URT	1	KSR1	1			1	KSR1_cg27291904
cg03080357	327230	37	17	25805491	KSR1	NM_014238	5URT	1	KSR1	1			1	KSR1_cg03080357
cg27603720	121525	37	17	25807344	KSR1	NM_014238	5URT	1	KSR1	1			1	KSR1_cg27603720
cg14548597	1412	37	17	25808528	KSR1	NM_014238	5URT	1	KSR1	1			1	KSR1_cg14548597
cg18281288	718363	37	17	25813928	KSR1	NM_014238	5URT	1	KSR1	1			1	KSR1_cg18281288
cg09263189	362571	37	17	25816257	KSR1	NM_014238	5URT	1	KSR1	1			1	KSR1_cg09263189
cg08041350	785579	37	17	25819112	KSR1	NM_014238	5URT	1	KSR1	1			1	KSR1_cg08041350
cg16465695	571581	37	17	25819427	KSR1	NM_014238	5URT	1	KSR1	1			1	KSR1_cg16465695
cg16507213	468360	37	17	25821649	KSR1	NM_014238	5URT	1	KSR1	1			1	KSR1_cg16507213
cg12120406	365288	37	17	25822056	KSR1	NM_014238	5URT	1	KSR1	1			1	KSR1_cg12120406
cg01148975	20636	37	17	25822786	KSR1	NM_014238	5URT	1	KSR1	1			1	KSR1_cg01148975
cg10817681	221119	37	17	25823633	KSR1	NM_014238	5URT	1	KSR1	1			1	KSR1_cg10817681
cg10768507	249863	37	17	25824190	KSR1	NM_014238	5URT	1	KSR1	1			1	KSR1_cg10768507
cg13200730	663885	37	17	25827857	KSR1	NM_014238	5URT	1	KSR1	1			1	KSR1_cg13200730
cg19781309	38807	37	17	25830583	KSR1	NM_014238	5URT	1	KSR1	1			1	KSR1_cg19781309
cg24697966	839956	37	17	25831401	KSR1	NM_014238	5URT	1	KSR1	1			1	KSR1_cg24697966
cg13592570	654863	37	17	25832531	KSR1	NM_014238	5URT	1	KSR1	1			1	KSR1_cg13592570
cg00460843	36812	37	17	25833338	KSR1	NM_014238	5URT	1	KSR1	1			1	KSR1_cg00460843
cg09910461	820959	37	17	25838826	KSR1	NM_014238	5URT	1	KSR1	1			1	KSR1_cg09910461
cg13316720	819719	37	17	25840984	KSR1	NM_014238	5URT	1	KSR1	1			1	KSR1_cg13316720
cg06598987	496135	37	17	25846548	KSR1	NM_014238	5URT	1	KSR1	1			1	KSR1_cg06598987
cg20659764	837151	37	17	25848004	KSR1	NM_014238	5URT	1	KSR1	1			1	KSR1_cg20659764
cg26877678	74262	37	17	25856540	KSR1	NM_014238	5URT	1	KSR1	1			1	KSR1_cg26877678
cg24769302	295949	37	17	25858091	KSR1	NM_014238	5URT	1	KSR1	1			1	KSR1_cg24769302
cg08606580	132679	37	17	25858715	KSR1	NM_014238	5URT	1	KSR1	1			1	KSR1_cg08606580
cg20673721	778855	37	17	25859382	KSR1	NM_014238	5URT	1	KSR1	1			1	KSR1_cg20673721
cg25147220	770723	37	17	25859442	KSR1	NM_014238	5URT	1	KSR1	1			1	KSR1_cg25147220
cg10668814	627706	37	17	25860000	KSR1	NM_014238	5URT	1	KSR1	1			1	KSR1_cg10668814
cg07688219	510588	37	17	25861273	KSR1	NM_014238	5URT	1	KSR1	1			1	KSR1_cg07688219
cg10729852	306966	37	17	25862962	KSR1	NM_014238	5URT	1	KSR1	1			1	KSR1_cg10729852
cg03294328	308289	37	17	25865210	KSR1	NM_014238	5URT	1	KSR1	1			1	KSR1_cg03294328
cg21861901	253205	37	17	25865651	KSR1	NM_014238	5URT	1	KSR1	1			1	KSR1_cg21861901
cg06834630	813946	37	17	25867303	KSR1	NM_014238	5URT	1	KSR1	1			1	KSR1_cg06834630
cg12249234	802248	37	17	25867613	KSR1	NM_014238	5URT	1	KSR1	1			1	KSR1_cg12249234
cg16873710	839040	37	17	25868579	KSR1	NM_014238	5URT	1	KSR1	1			1	KSR1_cg16873710
cg05673431	693887	37	17	25871504	KSR1	NM_014238	5URT	1	KSR1	1			1	KSR1_cg05673431
cg04911139	517332	37	17	25871790	KSR1	NM_014238	5URT	1	KSR1	1			1	KSR1_cg04911139
cg04561005	532076	37	17	25872931	KSR1	NM_014238	5URT	1	KSR1	1			1	KSR1_cg04561005
cg17456644	329656	37	17	25879003	KSR1	NM_014238	5URT	1	KSR1	1			1	KSR1_cg17456644
cg18303242	136077	37	17	25879250	KSR1	NM_014238	5URT	1	KSR1	1			1	KSR1_cg18303242
cg02542813	651276	37	17	25879898	KSR1	NM_014238	5URT	1	KSR1	1			1	KSR1_cg02542813
cg25994039	832572	37	17	25882537	KSR1	NM_014238	5URT	1	KSR1	1			1	KSR1_cg25994039
cg05472398	604156	37	17	25886248	KSR1	NM_014238	5URT	1	KSR1	1			1	KSR1_cg05472398
cg00272608	769066	37	17	25886429	KSR1	NM_014238	5URT	1	KSR1	1			1	KSR1_cg00272608
cg07888884	854468	37	17	25886793	KSR1	NM_014238	5URT	1	KSR1	1			1	KSR1_cg07888884
cg10928373	255295	37	17	25887147	KSR1	NM_014238	5URT	1	KSR1	1			1	KSR1_cg10928373
cg17054650	696227	37	17	25887160	KSR1	NM_014238	5URT	1	KSR1	1			1	KSR1_cg17054650
cg08875995	837143	37	17	25887224	KSR1	NM_014238	5URT	1	KSR1	1			1	KSR1_cg08875995
cg25986712	537507	37	17	25890011	KSR1	NM_014238	5URT	1	KSR1	1			1	KSR1_cg25986712
cg04899065	127478	37	17	25891576	KSR1	NM_014238	5URT	1	KSR1	1			1	KSR1_cg04899065
cg26716451	4176	37	17	25893703	KSR1	NM_014238	5URT	1	KSR1	1			1	KSR1_cg26716451
cg06127160	11546	37	17	25897247	KSR1	NM_014238	5URT	1	KSR1	1			1	KSR1_cg06127160
cg26423824	863929	37	17	25898825	KSR1	NM_014238	5URT	1	KSR1	1			1	KSR1_cg26423824
cg20914572	100091	37	6	32119874	PRRT1;PPT2	NM_030651;NM_138717	TSS200;TSS1500	1	PPT2	1	1			PPT2_cg20914572
cg00403498	46056	37	6	32119923	PPT2;PRRT1	NM_138717;NM_030651	TSS1500;TSS1500	1	PPT2	1	1			PPT2_cg00403498
cg21037008	101843	37	6	32119939	PPT2;PRRT1	NM_138717;NM_030651	TSS1500;TSS1500	1	PPT2	1	1			PPT2_cg21037008
cg02429905	240083	37	6	32119944	PPT2;PRRT1	NM_138717;NM_030651	TSS1500;TSS1500	1	PPT2	1	1			PPT2_cg02429905
cg17161421	47213	37	6	32120077	PPT2;PRRT1	NM_138717;NM_030651	TSS1500;TSS1500	1	PPT2	1	1			PPT2_cg17161421
cg04749507	857510	37	6	32120203	PPT2;PRRT1	NM_138717;NM_030651	TSS1500;TSS1500	1	PPT2	1	1			PPT2_cg04749507
cg19048176	409159	37	6	32120324	PPT2;PRRT1;PPT2;PPT2;PPT2-EGFL8	NM_138717;NM_030651;NM_005155;NM_001204103;NR_037861	TSS1500;TSS1500;TSS1500;TSS1500;TSS1500	1	PPT2	1	1			PPT2_cg19048176
cg06814287	516297	37	6	32120584	PPT2;PRRT1;PPT2;PPT2;PPT2-EGFL8;LOC100507547;LOC100507547;LOC100507547;LOC100507547	NM_138717;NM_030651;NM_005155;NM_001204103;NR_037861;NR_037170;NR_037169;NR_037172;NR_037171	TSS1500;TSS1500;TSS1500;TSS1500;TSS1500;Body;Body;Body;Body	1	PPT2	1	1			PPT2_cg06814287
cg18235088	331046	37	6	32120623	PPT2;PRRT1;PPT2;PPT2;PPT2-EGFL8;LOC100507547;LOC100507547;LOC100507547;LOC100507547	NM_138717;NM_030651;NM_005155;NM_001204103;NR_037861;NR_037170;NR_037169;NR_037172;NR_037171	TSS1500;TSS1500;TSS1500;TSS1500;TSS1500;Body;Body;Body;Body	1	PPT2	1	1			PPT2_cg18235088
cg08045906	68116	37	6	32120625	PPT2;PRRT1;PPT2;PPT2;PPT2-EGFL8;LOC100507547;LOC100507547;LOC100507547;LOC100507547	NM_138717;NM_030651;NM_005155;NM_001204103;NR_037861;NR_037170;NR_037169;NR_037172;NR_037171	TSS1500;TSS1500;TSS1500;TSS1500;TSS1500;Body;Body;Body;Body	1	PPT2	1	1			PPT2_cg08045906
cg12883279	216229	37	6	32120773	PPT2;PRRT1;PPT2;PPT2;PPT2-EGFL8;LOC100507547;LOC100507547;LOC100507547;LOC100507547	NM_138717;NM_030651;NM_005155;NM_001204103;NR_037861;NR_037170;NR_037169;NR_037172;NR_037171	TSS1500;TSS1500;TSS1500;TSS1500;TSS1500;Body;Body;Body;Body	1	PPT2	1	1			PPT2_cg12883279
cg12626589	806328	37	6	32120783	PPT2;PRRT1;PPT2;PPT2;PPT2-EGFL8;LOC100507547;LOC100507547;LOC100507547;LOC100507547	NM_138717;NM_030651;NM_005155;NM_001204103;NR_037861;NR_037170;NR_037169;NR_037172;NR_037171	TSS1500;TSS1500;TSS1500;TSS1500;TSS1500;Body;Body;Body;Body	1	PPT2	1	1			PPT2_cg12626589
cg25426302	380636	37	6	32120826	PPT2;PRRT1;PPT2;PPT2;PPT2-EGFL8;LOC100507547;LOC100507547;LOC100507547;LOC100507547	NM_138717;NM_030651;NM_005155;NM_001204103;NR_037861;NR_037170;NR_037169;NR_037172;NR_037171	TSS1500;TSS1500;TSS1500;TSS1500;TSS1500;Body;Body;Body;Body	1	PPT2	1	1			PPT2_cg25426302
cg06025456	390865	37	6	32120863	PPT2;PRRT1;PPT2;PPT2;PPT2-EGFL8;LOC100507547;LOC100507547;LOC100507547;LOC100507547	NM_138717;NM_030651;NM_005155;NM_001204103;NR_037861;NR_037170;NR_037169;NR_037172;NR_037171	TSS1500;TSS1500;TSS1500;TSS1500;TSS1500;Body;Body;Body;Body	1	PPT2	1	1			PPT2_cg06025456
cg13934406	53515	37	6	32120878	PPT2;PRRT1;PPT2;PPT2;PPT2-EGFL8;LOC100507547;LOC100507547;LOC100507547;LOC100507547	NM_138717;NM_030651;NM_005155;NM_001204103;NR_037861;NR_037170;NR_037169;NR_037172;NR_037171	TSS1500;TSS1500;TSS1500;TSS1500;TSS1500;Body;Body;Body;Body	1	PPT2	1	1			PPT2_cg13934406
cg17113856	848981	37	6	32120895	PPT2;PRRT1;PPT2;PPT2;PPT2-EGFL8;LOC100507547;LOC100507547;LOC100507547;LOC100507547	NM_138717;NM_030651;NM_005155;NM_001204103;NR_037861;NR_037170;NR_037169;NR_037172;NR_037171	TSS1500;TSS1500;TSS1500;TSS1500;TSS1500;Body;Body;Body;Body	1	PPT2	1	1			PPT2_cg17113856
cg06108383	775311	37	6	32120899	PPT2;PRRT1;PPT2;PPT2;PPT2-EGFL8;LOC100507547;LOC100507547;LOC100507547;LOC100507547	NM_138717;NM_030651;NM_005155;NM_001204103;NR_037861;NR_037170;NR_037169;NR_037172;NR_037171	TSS1500;TSS1500;TSS1500;TSS1500;TSS1500;Body;Body;Body;Body	1	PPT2	1	1			PPT2_cg06108383
cg02956248	672430	37	6	32120901	PPT2;PRRT1;PPT2;PPT2;PPT2-EGFL8;LOC100507547;LOC100507547;LOC100507547;LOC100507547	NM_138717;NM_030651;NM_005155;NM_001204103;NR_037861;NR_037170;NR_037169;NR_037172;NR_037171	TSS1500;TSS1500;TSS1500;TSS1500;TSS1500;Body;Body;Body;Body	1	PPT2	1	1			PPT2_cg02956248
cg23359665	492835	37	6	32120907	PPT2;PRRT1;PPT2;PPT2;PPT2-EGFL8;LOC100507547;LOC100507547;LOC100507547;LOC100507547	NM_138717;NM_030651;NM_005155;NM_001204103;NR_037861;NR_037170;NR_037169;NR_037172;NR_037171	TSS1500;TSS1500;TSS1500;TSS1500;TSS1500;Body;Body;Body;Body	1	PPT2	1	1			PPT2_cg23359665
cg10551329	749966	37	6	32120933	PPT2;PRRT1;PPT2;PPT2;PPT2-EGFL8;LOC100507547;LOC100507547;LOC100507547;LOC100507547	NM_138717;NM_030651;NM_005155;NM_001204103;NR_037861;NR_037170;NR_037169;NR_037172;NR_037171	TSS1500;TSS1500;TSS1500;TSS1500;TSS1500;Body;Body;Body;Body	1	PPT2	1	1			PPT2_cg10551329
cg16481280	488794	37	6	32120955	PPT2;PRRT1;PPT2;PPT2;PPT2-EGFL8;LOC100507547;LOC100507547;LOC100507547;LOC100507547	NM_138717;NM_030651;NM_005155;NM_001204103;NR_037861;NR_037170;NR_037169;NR_037172;NR_037171	TSS1500;TSS1500;TSS1500;TSS1500;TSS1500;Body;Body;Body;Body	1	PPT2	1	1			PPT2_cg16481280
cg01111041	651919	37	6	32121055	PRRT1;PPT2;PPT2;PPT2-EGFL8;LOC100507547;LOC100507547;LOC100507547;LOC100507547;PPT2	NM_030651;NM_005155;NM_001204103;NR_037861;NR_037170;NR_037169;NR_037172;NR_037171;NM_138717	TSS1500;TSS1500;TSS1500;TSS1500;Body;Body;Body;Body;TSS200	1	PPT2	1	1			PPT2_cg01111041
cg20328456	97355	37	6	32121113	PRRT1;PPT2;PPT2;PPT2-EGFL8;LOC100507547;LOC100507547;LOC100507547;LOC100507547;PPT2	NM_030651;NM_005155;NM_001204103;NR_037861;NR_037170;NR_037169;NR_037172;NR_037171;NM_138717	TSS1500;TSS1500;TSS1500;TSS1500;Body;Body;Body;Body;TSS200	1	PPT2	1	1			PPT2_cg20328456
cg00110832	267717	37	6	32121130	PRRT1;PPT2;PPT2;PPT2-EGFL8;LOC100507547;LOC100507547;LOC100507547;LOC100507547;PPT2	NM_030651;NM_005155;NM_001204103;NR_037861;NR_037170;NR_037169;NR_037172;NR_037171;NM_138717	TSS1500;TSS1500;TSS1500;TSS1500;Body;Body;Body;Body;TSS200	1	PPT2	1	1			PPT2_cg00110832
cg03570994	601419	37	6	32121143	PRRT1;PPT2;PPT2;PPT2-EGFL8;LOC100507547;LOC100507547;LOC100507547;LOC100507547;PPT2	NM_030651;NM_005155;NM_001204103;NR_037861;NR_037170;NR_037169;NR_037172;NR_037171;NM_138717	TSS1500;TSS1500;TSS1500;TSS1500;Body;Body;Body;Body;TSS200	1	PPT2	1	1			PPT2_cg03570994
cg11386011	67792	37	6	32121156	PRRT1;PPT2;PPT2;PPT2-EGFL8;LOC100507547;LOC100507547;LOC100507547;LOC100507547;PPT2	NM_030651;NM_005155;NM_001204103;NR_037861;NR_037170;NR_037169;NR_037172;NR_037171;NM_138717	TSS1500;TSS1500;TSS1500;TSS1500;Body;Body;Body;Body;TSS200	1	PPT2	1	1			PPT2_cg11386011
cg12738718	249428	37	6	32121204	PRRT1;PPT2;PPT2;PPT2-EGFL8;LOC100507547;LOC100507547;LOC100507547;LOC100507547;PPT2	NM_030651;NM_005155;NM_001204103;NR_037861;NR_037170;NR_037169;NR_037172;NR_037171;NM_138717	TSS1500;TSS1500;TSS1500;TSS1500;Body;Body;Body;Body;TSS200	1	PPT2	1	1			PPT2_cg12738718
cg14130039	352754	37	6	32121225	PPT2;PPT2;PPT2-EGFL8;LOC100507547;LOC100507547;LOC100507547;LOC100507547;PPT2	NM_005155;NM_001204103;NR_037861;NR_037170;NR_037169;NR_037172;NR_037171;NM_138717	TSS1500;TSS1500;TSS1500;Body;Body;Body;Body;TSS200	1	PPT2	1	1			PPT2_cg14130039
cg05133205	504700	37	6	32121249	PPT2;PPT2;PPT2-EGFL8;LOC100507547;LOC100507547;LOC100507547;LOC100507547;PPT2;PPT2	NM_005155;NM_001204103;NR_037861;NR_037170;NR_037169;NR_037172;NR_037171;NM_138717;NM_138717	TSS1500;TSS1500;TSS1500;Body;Body;Body;Body;5URT;1stExon	1	PPT2	1	1	1	1	PPT2_cg05133205
cg17329164	681946	37	6	32121259	PPT2;PPT2;PPT2-EGFL8;LOC100507547;LOC100507547;LOC100507547;LOC100507547;PPT2;PPT2	NM_005155;NM_001204103;NR_037861;NR_037170;NR_037169;NR_037172;NR_037171;NM_138717;NM_138717	TSS1500;TSS1500;TSS1500;Body;Body;Body;Body;5URT;1stExon	1	PPT2	1	1	1	1	PPT2_cg17329164
cg18049167	268226	37	6	32121261	PPT2;PPT2;PPT2-EGFL8;LOC100507547;LOC100507547;LOC100507547;LOC100507547;PPT2;PPT2	NM_005155;NM_001204103;NR_037861;NR_037170;NR_037169;NR_037172;NR_037171;NM_138717;NM_138717	TSS1500;TSS1500;TSS1500;Body;Body;Body;Body;5URT;1stExon	1	PPT2	1	1	1	1	PPT2_cg18049167
cg04105091	554851	37	6	32121355	PPT2;PPT2;PPT2-EGFL8;LOC100507547;LOC100507547;LOC100507547;LOC100507547;PPT2;PPT2	NM_005155;NM_001204103;NR_037861;NR_037170;NR_037169;NR_037172;NR_037171;NM_138717;NM_138717	TSS1500;TSS1500;TSS1500;Body;Body;Body;Body;5URT;1stExon	1	PPT2	1	1	1	1	PPT2_cg04105091
cg12585943	223220	37	6	32121368	PPT2;PPT2;PPT2-EGFL8;LOC100507547;LOC100507547;LOC100507547;LOC100507547;PPT2;PPT2	NM_005155;NM_001204103;NR_037861;NR_037170;NR_037169;NR_037172;NR_037171;NM_138717;NM_138717	TSS1500;TSS1500;TSS1500;Body;Body;Body;Body;5URT;1stExon	1	PPT2	1	1	1	1	PPT2_cg12585943
cg13102294	845249	37	6	32121393	PPT2;PPT2;PPT2-EGFL8;LOC100507547;LOC100507547;LOC100507547;LOC100507547;PPT2;PPT2	NM_005155;NM_001204103;NR_037861;NR_037170;NR_037169;NR_037172;NR_037171;NM_138717;NM_138717	TSS1500;TSS1500;TSS1500;Body;Body;Body;Body;5URT;1stExon	1	PPT2	1	1	1	1	PPT2_cg13102294
cg00552704	846861	37	6	32121420	PPT2;PPT2;PPT2-EGFL8;LOC100507547;LOC100507547;LOC100507547;LOC100507547;PPT2	NM_005155;NM_001204103;NR_037861;NR_037170;NR_037169;NR_037172;NR_037171;NM_138717	TSS1500;TSS1500;TSS1500;Body;Body;Body;Body;Body	1	PPT2	1	1			PPT2_cg00552704
cg06264679	252060	37	6	32121433	PPT2;PPT2;PPT2-EGFL8;LOC100507547;LOC100507547;LOC100507547;LOC100507547;PPT2	NM_005155;NM_001204103;NR_037861;NR_037170;NR_037169;NR_037172;NR_037171;NM_138717	TSS1500;TSS1500;TSS1500;Body;Body;Body;Body;Body	1	PPT2	1	1			PPT2_cg06264679
cg00933538	530940	37	6	32121471	PPT2;PPT2;PPT2-EGFL8;LOC100507547;LOC100507547;LOC100507547;LOC100507547;PPT2	NM_005155;NM_001204103;NR_037861;NR_037170;NR_037169;NR_037172;NR_037171;NM_138717	TSS1500;TSS1500;TSS1500;Body;Body;Body;Body;Body	1	PPT2	1	1			PPT2_cg00933538
cg23470939	264914	37	6	32121475	PPT2;PPT2;PPT2-EGFL8;LOC100507547;LOC100507547;LOC100507547;LOC100507547;PPT2	NM_005155;NM_001204103;NR_037861;NR_037170;NR_037169;NR_037172;NR_037171;NM_138717	TSS1500;TSS1500;TSS1500;Body;Body;Body;Body;Body	1	PPT2	1	1			PPT2_cg23470939
cg11941520	8870	37	6	32121522	PPT2;PPT2;PPT2-EGFL8;LOC100507547;LOC100507547;LOC100507547;LOC100507547;LOC100507547;LOC100507547;LOC100507547;LOC100507547;PPT2	NM_005155;NM_001204103;NR_037861;NR_037170;NR_037169;NR_037172;NR_037171;NR_037172;NR_037171;NR_037170;NR_037169;NM_138717	TSS1500;TSS1500;TSS1500;Body;Body;Body;Body;ExonBnd;ExonBnd;ExonBnd;ExonBnd;Body	1	PPT2	1	1			PPT2_cg11941520
cg17229678	728891	37	6	32121555	PPT2;PPT2;PPT2-EGFL8;LOC100507547;LOC100507547;LOC100507547;LOC100507547;LOC100507547;LOC100507547;PPT2	NM_005155;NM_001204103;NR_037861;NR_037170;NR_037169;NR_037172;NR_037171;NR_037170;NR_037169;NM_138717	TSS1500;TSS1500;TSS1500;Body;Body;Body;Body;ExonBnd;ExonBnd;Body	1	PPT2	1	1			PPT2_cg17229678
cg27134827	9044	37	6	32121566	PPT2;PPT2;PPT2-EGFL8;LOC100507547;LOC100507547;LOC100507547;LOC100507547;PPT2	NM_005155;NM_001204103;NR_037861;NR_037170;NR_037169;NR_037172;NR_037171;NM_138717	TSS1500;TSS1500;TSS1500;Body;Body;Body;Body;Body	1	PPT2	1	1			PPT2_cg27134827
cg11192767	229312	37	6	32121830	LOC100507547;LOC100507547;LOC100507547;LOC100507547;PPT2;PPT2;PPT2;PPT2;PPT2;PPT2-EGFL8	NR_037170;NR_037169;NR_037172;NR_037171;NM_001204103;NM_005155;NM_005155;NM_001204103;NM_138717;NR_037861	Body;Body;Body;Body;1stExon;1stExon;5URT;5URT;Body;Body	1	PPT2	1		1	1	PPT2_cg11192767
cg04264374	504911	37	6	32121837	LOC100507547;LOC100507547;LOC100507547;LOC100507547;PPT2;PPT2;PPT2;PPT2;PPT2;PPT2-EGFL8	NR_037170;NR_037169;NR_037172;NR_037171;NM_001204103;NM_005155;NM_005155;NM_001204103;NM_138717;NR_037861	Body;Body;Body;Body;1stExon;1stExon;5URT;5URT;Body;Body	1	PPT2	1		1	1	PPT2_cg04264374
cg05465342	736582	37	6	32121841	LOC100507547;LOC100507547;LOC100507547;LOC100507547;PPT2;PPT2;PPT2;PPT2;PPT2;PPT2-EGFL8	NR_037170;NR_037169;NR_037172;NR_037171;NM_001204103;NM_005155;NM_005155;NM_001204103;NM_138717;NR_037861	Body;Body;Body;Body;1stExon;1stExon;5URT;5URT;Body;Body	1	PPT2	1		1	1	PPT2_cg05465342
cg17784596	166035	37	6	32122010	LOC100507547;LOC100507547;LOC100507547;LOC100507547;PPT2;PPT2;PPT2;PPT2;PPT2;PPT2-EGFL8	NR_037170;NR_037169;NR_037172;NR_037171;NM_001204103;NM_005155;NM_005155;NM_001204103;NM_138717;NR_037861	Body;Body;Body;Body;1stExon;1stExon;5URT;5URT;Body;Body	1	PPT2	1		1	1	PPT2_cg17784596
cg08509237	36938	37	6	32122065	LOC100507547;LOC100507547;LOC100507547;LOC100507547;PPT2;PPT2;PPT2;PPT2;PPT2;PPT2-EGFL8	NR_037170;NR_037169;NR_037172;NR_037171;NM_001204103;NM_005155;NM_005155;NM_001204103;NM_138717;NR_037861	Body;Body;Body;Body;1stExon;1stExon;5URT;5URT;Body;Body	1	PPT2	1		1	1	PPT2_cg08509237
cg11229390	630924	37	6	32122082	LOC100507547;LOC100507547;LOC100507547;LOC100507547;PPT2;PPT2;PPT2;PPT2;PPT2;PPT2-EGFL8	NR_037170;NR_037169;NR_037172;NR_037171;NM_001204103;NM_005155;NM_005155;NM_001204103;NM_138717;NR_037861	Body;Body;Body;Body;1stExon;1stExon;5URT;5URT;Body;Body	1	PPT2	1		1	1	PPT2_cg11229390
cg17513693	209300	37	6	32122084	LOC100507547;LOC100507547;LOC100507547;LOC100507547;PPT2;PPT2;PPT2;PPT2;PPT2;PPT2-EGFL8	NR_037170;NR_037169;NR_037172;NR_037171;NM_001204103;NM_005155;NM_005155;NM_001204103;NM_138717;NR_037861	Body;Body;Body;Body;1stExon;1stExon;5URT;5URT;Body;Body	1	PPT2	1		1	1	PPT2_cg17513693
cg09672152	426574	37	6	32122102	LOC100507547;LOC100507547;LOC100507547;LOC100507547;PPT2;PPT2;PPT2;PPT2;PPT2;PPT2-EGFL8	NR_037170;NR_037169;NR_037172;NR_037171;NM_001204103;NM_005155;NM_005155;NM_001204103;NM_138717;NR_037861	Body;Body;Body;Body;1stExon;1stExon;5URT;5URT;Body;Body	1	PPT2	1		1	1	PPT2_cg09672152
cg03784567	706290	37	6	32122143	PPT2;PPT2;PPT2;PPT2;LOC100507547;LOC100507547;LOC100507547;LOC100507547;PPT2;PPT2-EGFL8	NM_001204103;NM_005155;NM_005155;NM_001204103;NR_037170;NR_037169;NR_037172;NR_037171;NM_138717;NR_037861	1stExon;1stExon;5URT;5URT;TSS200;TSS200;TSS200;TSS200;Body;Body	1	PPT2	1	1	1	1	PPT2_cg03784567
cg02460426	159248	37	6	32122147	PPT2;PPT2;PPT2;PPT2;LOC100507547;LOC100507547;LOC100507547;LOC100507547;PPT2;PPT2-EGFL8	NM_001204103;NM_005155;NM_005155;NM_001204103;NR_037170;NR_037169;NR_037172;NR_037171;NM_138717;NR_037861	1stExon;1stExon;5URT;5URT;TSS200;TSS200;TSS200;TSS200;Body;Body	1	PPT2	1	1	1	1	PPT2_cg02460426
cg09714607	515201	37	6	32122161	PPT2;PPT2;PPT2;PPT2;LOC100507547;LOC100507547;LOC100507547;LOC100507547;PPT2;PPT2-EGFL8	NM_001204103;NM_005155;NM_005155;NM_001204103;NR_037170;NR_037169;NR_037172;NR_037171;NM_138717;NR_037861	1stExon;1stExon;5URT;5URT;TSS200;TSS200;TSS200;TSS200;Body;Body	1	PPT2	1	1	1	1	PPT2_cg09714607
cg03434432	34444	37	6	32122393	LOC100507547;LOC100507547;LOC100507547;LOC100507547;PPT2;PPT2-EGFL8;PPT2;PPT2	NR_037170;NR_037169;NR_037172;NR_037171;NM_138717;NR_037861;NM_005155;NM_001204103	TSS1500;TSS1500;TSS1500;TSS1500;Body;Body;Body;Body	1	PPT2	1	1			PPT2_cg03434432
cg08057899	125210	37	6	32122460	LOC100507547;LOC100507547;LOC100507547;LOC100507547;PPT2;PPT2-EGFL8;PPT2;PPT2	NR_037170;NR_037169;NR_037172;NR_037171;NM_138717;NR_037861;NM_005155;NM_001204103	TSS1500;TSS1500;TSS1500;TSS1500;Body;Body;Body;Body	1	PPT2	1	1			PPT2_cg08057899
cg10369585	853677	37	6	32122509	LOC100507547;LOC100507547;LOC100507547;LOC100507547;PPT2;PPT2-EGFL8;PPT2;PPT2	NR_037170;NR_037169;NR_037172;NR_037171;NM_138717;NR_037861;NM_005155;NM_001204103	TSS1500;TSS1500;TSS1500;TSS1500;Body;Body;Body;Body	1	PPT2	1	1			PPT2_cg10369585
cg03010186	350837	37	6	32122528	LOC100507547;LOC100507547;LOC100507547;LOC100507547;PPT2;PPT2-EGFL8;PPT2;PPT2	NR_037170;NR_037169;NR_037172;NR_037171;NM_138717;NR_037861;NM_005155;NM_001204103	TSS1500;TSS1500;TSS1500;TSS1500;Body;Body;Body;Body	1	PPT2	1	1			PPT2_cg03010186
cg24283914	780791	37	6	32122583	LOC100507547;LOC100507547;LOC100507547;LOC100507547;PPT2;PPT2-EGFL8;PPT2;PPT2	NR_037170;NR_037169;NR_037172;NR_037171;NM_138717;NR_037861;NM_005155;NM_001204103	TSS1500;TSS1500;TSS1500;TSS1500;Body;Body;Body;Body	1	PPT2	1	1			PPT2_cg24283914
cg08814206	452162	37	6	32122676	LOC100507547;LOC100507547;LOC100507547;LOC100507547;PPT2;PPT2-EGFL8;PPT2;PPT2	NR_037170;NR_037169;NR_037172;NR_037171;NM_138717;NR_037861;NM_005155;NM_001204103	TSS1500;TSS1500;TSS1500;TSS1500;Body;Body;Body;Body	1	PPT2	1	1			PPT2_cg08814206
cg21241317	226223	37	6	32122736	LOC100507547;LOC100507547;LOC100507547;LOC100507547;PPT2;PPT2-EGFL8;PPT2;PPT2	NR_037170;NR_037169;NR_037172;NR_037171;NM_138717;NR_037861;NM_005155;NM_001204103	TSS1500;TSS1500;TSS1500;TSS1500;Body;Body;Body;Body	1	PPT2	1	1			PPT2_cg21241317
cg04877280	232229	37	6	32122738	LOC100507547;LOC100507547;LOC100507547;LOC100507547;PPT2;PPT2-EGFL8;PPT2;PPT2	NR_037170;NR_037169;NR_037172;NR_037171;NM_138717;NR_037861;NM_005155;NM_001204103	TSS1500;TSS1500;TSS1500;TSS1500;Body;Body;Body;Body	1	PPT2	1	1			PPT2_cg04877280
cg27070869	88924	37	6	32122779	LOC100507547;LOC100507547;LOC100507547;LOC100507547;PPT2;PPT2-EGFL8;PPT2;PPT2	NR_037170;NR_037169;NR_037172;NR_037171;NM_138717;NR_037861;NM_005155;NM_001204103	TSS1500;TSS1500;TSS1500;TSS1500;Body;Body;Body;Body	1	PPT2	1	1			PPT2_cg27070869
cg03995156	825727	37	6	32122864	LOC100507547;LOC100507547;LOC100507547;LOC100507547;PPT2;PPT2-EGFL8;PPT2;PPT2	NR_037170;NR_037169;NR_037172;NR_037171;NM_138717;NR_037861;NM_005155;NM_001204103	TSS1500;TSS1500;TSS1500;TSS1500;Body;Body;Body;Body	1	PPT2	1	1			PPT2_cg03995156
cg00086577	749613	37	6	32122894	LOC100507547;LOC100507547;LOC100507547;LOC100507547;PPT2;PPT2-EGFL8;PPT2;PPT2	NR_037170;NR_037169;NR_037172;NR_037171;NM_138717;NR_037861;NM_005155;NM_001204103	TSS1500;TSS1500;TSS1500;TSS1500;Body;Body;Body;Body	1	PPT2	1	1			PPT2_cg00086577
cg04856022	808118	37	6	32122955	LOC100507547;LOC100507547;LOC100507547;LOC100507547;PPT2;PPT2;PPT2;PPT2-EGFL8;PPT2;PPT2-EGFL8;PPT2;PPT2	NR_037170;NR_037169;NR_037172;NR_037171;NM_005155;NM_001204103;NM_138717;NR_037861;NM_138717;NR_037861;NM_005155;NM_001204103	TSS1500;TSS1500;TSS1500;TSS1500;ExonBnd;ExonBnd;ExonBnd;ExonBnd;Body;Body;Body;Body	1	PPT2	1	1			PPT2_cg04856022
cg04536704	28719	37	6	32122966	LOC100507547;LOC100507547;LOC100507547;LOC100507547;PPT2;PPT2;PPT2;PPT2-EGFL8;PPT2;PPT2-EGFL8;PPT2;PPT2	NR_037170;NR_037169;NR_037172;NR_037171;NM_005155;NM_001204103;NM_138717;NR_037861;NM_138717;NR_037861;NM_005155;NM_001204103	TSS1500;TSS1500;TSS1500;TSS1500;ExonBnd;ExonBnd;ExonBnd;ExonBnd;Body;Body;Body;Body	1	PPT2	1	1			PPT2_cg04536704
cg24509300	174826	37	6	32123034	LOC100507547;LOC100507547;LOC100507547;LOC100507547;PPT2;PPT2-EGFL8;PPT2;PPT2	NR_037170;NR_037169;NR_037172;NR_037171;NM_138717;NR_037861;NM_005155;NM_001204103	TSS1500;TSS1500;TSS1500;TSS1500;Body;Body;Body;Body	1	PPT2	1	1			PPT2_cg24509300
cg06902929	343802	37	6	32123258	LOC100507547;LOC100507547;LOC100507547;LOC100507547;PPT2;PPT2-EGFL8;PPT2;PPT2	NR_037170;NR_037169;NR_037172;NR_037171;NM_138717;NR_037861;NM_005155;NM_001204103	TSS1500;TSS1500;TSS1500;TSS1500;Body;Body;Body;Body	1	PPT2	1	1			PPT2_cg06902929
cg11122280	414594	37	6	32123479	LOC100507547;LOC100507547;LOC100507547;LOC100507547;PPT2;PPT2;PPT2;PPT2-EGFL8;PPT2;PPT2-EGFL8;PPT2;PPT2	NR_037170;NR_037169;NR_037172;NR_037171;NM_005155;NM_001204103;NM_138717;NR_037861;NM_138717;NR_037861;NM_005155;NM_001204103	TSS1500;TSS1500;TSS1500;TSS1500;ExonBnd;ExonBnd;ExonBnd;ExonBnd;Body;Body;Body;Body	1	PPT2	1	1			PPT2_cg11122280
cg23660356	403010	37	6	32123511	LOC100507547;LOC100507547;LOC100507547;LOC100507547;PPT2;PPT2-EGFL8;PPT2;PPT2	NR_037170;NR_037169;NR_037172;NR_037171;NM_138717;NR_037861;NM_005155;NM_001204103	TSS1500;TSS1500;TSS1500;TSS1500;Body;Body;Body;Body	1	PPT2	1	1			PPT2_cg23660356
cg09441568	476474	37	6	32130993	PPT2;PPT2;PPT2;EGFL8;EGFL8;PPT2-EGFL8	NM_005155;NM_001204103;NM_138717;NM_030652;NR_037860;NR_037861	3UTR;3UTR;3UTR;TSS1500;TSS1500;Body	1	PPT2	1	1			PPT2_cg09441568
cg13836183	600317	37	6	32131254	PPT2;PPT2;PPT2;EGFL8;EGFL8;PPT2-EGFL8	NM_005155;NM_001204103;NM_138717;NM_030652;NR_037860;NR_037861	3UTR;3UTR;3UTR;TSS1500;TSS1500;Body	1	PPT2	1	1			PPT2_cg13836183
cg04779726	67958	37	7	151329387	PRKAG2;PRKAG2;PRKAG2;PRKAG2;PRKAG2	NM_001304531;NM_024429;NM_001304527;NM_001040633;NM_016203	5URT;TSS200;Body;Body;Body	1	PRKAG2	1	1		1	PRKAG2_cg04779726
cg01108370	480921	37	7	151330008	PRKAG2;PRKAG2;PRKAG2;PRKAG2;PRKAG2	NM_024429;NM_001304531;NM_001304527;NM_001040633;NM_016203	TSS1500;TSS1500;Body;Body;Body	1	PRKAG2	1	1			PRKAG2_cg01108370
cg20972917	855765	37	7	151330066	PRKAG2;PRKAG2;PRKAG2;PRKAG2;PRKAG2	NM_024429;NM_001304531;NM_001304527;NM_001040633;NM_016203	TSS1500;TSS1500;Body;Body;Body	1	PRKAG2	1	1			PRKAG2_cg20972917
cg12889538	510951	37	7	151330217	PRKAG2;PRKAG2;PRKAG2;PRKAG2;PRKAG2	NM_024429;NM_001304531;NM_001304527;NM_001040633;NM_016203	TSS1500;TSS1500;Body;Body;Body	1	PRKAG2	1	1			PRKAG2_cg12889538
cg20716058	216792	37	7	151330230	PRKAG2;PRKAG2;PRKAG2;PRKAG2;PRKAG2	NM_024429;NM_001304531;NM_001304527;NM_001040633;NM_016203	TSS1500;TSS1500;Body;Body;Body	1	PRKAG2	1	1			PRKAG2_cg20716058
cg13588073	760310	37	7	151330288	PRKAG2;PRKAG2;PRKAG2;PRKAG2;PRKAG2	NM_024429;NM_001304531;NM_001304527;NM_001040633;NM_016203	TSS1500;TSS1500;Body;Body;Body	1	PRKAG2	1	1			PRKAG2_cg13588073
cg00367584	437310	37	7	151330833	PRKAG2;PRKAG2;PRKAG2;PRKAG2;PRKAG2	NM_024429;NM_001304531;NM_001304527;NM_001040633;NM_016203	TSS1500;TSS1500;Body;Body;Body	1	PRKAG2	1	1			PRKAG2_cg00367584
cg10037579	34158	37	7	151433020	PRKAG2;PRKAG2;PRKAG2	NM_001304527;NM_001040633;NM_016203	1stExon;Body;Body	1	PRKAG2	1		1		PRKAG2_cg10037579
cg23351327	783602	37	7	151433178	PRKAG2;PRKAG2;PRKAG2;PRKAG2	NM_001304527;NM_001304527;NM_001040633;NM_016203	1stExon;5URT;Body;Body	1	PRKAG2	1		1	1	PRKAG2_cg23351327
cg12356730	594473	37	7	151433246	PRKAG2;PRKAG2;PRKAG2;PRKAG2	NM_001304527;NM_001304527;NM_001040633;NM_016203	1stExon;5URT;Body;Body	1	PRKAG2	1		1	1	PRKAG2_cg12356730
cg01588379	354027	37	7	151433326	PRKAG2;PRKAG2;PRKAG2;PRKAG2	NM_001304527;NM_001304527;NM_001040633;NM_016203	1stExon;5URT;Body;Body	1	PRKAG2	1		1	1	PRKAG2_cg01588379
cg17204289	468899	37	7	151433358	PRKAG2;PRKAG2;PRKAG2;PRKAG2	NM_001304527;NM_001304527;NM_001040633;NM_016203	1stExon;5URT;Body;Body	1	PRKAG2	1		1	1	PRKAG2_cg17204289
cg13994842	424772	37	7	151433414	PRKAG2;PRKAG2;PRKAG2	NM_001304527;NM_001040633;NM_016203	TSS200;Body;Body	1	PRKAG2	1	1			PRKAG2_cg13994842
cg23222061	772860	37	7	151433561	PRKAG2;PRKAG2;PRKAG2	NM_001304527;NM_001040633;NM_016203	TSS200;Body;Body	1	PRKAG2	1	1			PRKAG2_cg23222061
cg07547279	709337	37	7	151433873	PRKAG2;PRKAG2;PRKAG2	NM_001304527;NM_001040633;NM_016203	TSS1500;Body;Body	1	PRKAG2	1	1			PRKAG2_cg07547279
cg23185029	378446	37	7	151434068	PRKAG2;PRKAG2;PRKAG2	NM_001304527;NM_001040633;NM_016203	TSS1500;Body;Body	1	PRKAG2	1	1			PRKAG2_cg23185029
cg22896873	644755	37	7	151434658	PRKAG2;PRKAG2;PRKAG2	NM_001304527;NM_001040633;NM_016203	TSS1500;Body;Body	1	PRKAG2	1	1			PRKAG2_cg22896873
cg15678508	173268	37	7	151484343	PRKAG2;PRKAG2	NM_001040633;NM_016203	5URT;Body	1	PRKAG2	1			1	PRKAG2_cg15678508
cg00013759	761457	37	7	151487735	PRKAG2;PRKAG2	NM_001040633;NM_016203	5URT;Body	1	PRKAG2	1			1	PRKAG2_cg00013759
cg00241074	766279	37	7	151487761	PRKAG2;PRKAG2	NM_001040633;NM_016203	5URT;Body	1	PRKAG2	1			1	PRKAG2_cg00241074
cg10268249	286183	37	7	151487786	PRKAG2;PRKAG2	NM_001040633;NM_016203	5URT;Body	1	PRKAG2	1			1	PRKAG2_cg10268249
cg26341283	608406	37	7	151488589	PRKAG2;PRKAG2	NM_001040633;NM_016203	5URT;Body	1	PRKAG2	1			1	PRKAG2_cg26341283
cg24127021	402980	37	7	151488841	PRKAG2;PRKAG2	NM_001040633;NM_016203	5URT;Body	1	PRKAG2	1			1	PRKAG2_cg24127021
cg15787544	688743	37	7	151489862	PRKAG2;PRKAG2	NM_001040633;NM_016203	5URT;Body	1	PRKAG2	1			1	PRKAG2_cg15787544
cg24035035	314920	37	7	151489964	PRKAG2;PRKAG2	NM_001040633;NM_016203	5URT;Body	1	PRKAG2	1			1	PRKAG2_cg24035035
cg00315816	201917	37	7	151490041	PRKAG2;PRKAG2	NM_001040633;NM_016203	5URT;Body	1	PRKAG2	1			1	PRKAG2_cg00315816
cg17359198	568017	37	7	151490361	PRKAG2;PRKAG2	NM_001040633;NM_016203	5URT;Body	1	PRKAG2	1			1	PRKAG2_cg17359198
cg20269607	573434	37	7	151490473	PRKAG2;PRKAG2	NM_001040633;NM_016203	5URT;Body	1	PRKAG2	1			1	PRKAG2_cg20269607
cg09620929	112034	37	7	151490744	PRKAG2;PRKAG2	NM_001040633;NM_016203	5URT;Body	1	PRKAG2	1			1	PRKAG2_cg09620929
cg10608858	112439	37	7	151491913	PRKAG2;PRKAG2	NM_001040633;NM_016203	5URT;Body	1	PRKAG2	1			1	PRKAG2_cg10608858
cg16373141	509443	37	7	151492698	PRKAG2;PRKAG2	NM_001040633;NM_016203	5URT;Body	1	PRKAG2	1			1	PRKAG2_cg16373141
cg02696607	757523	37	7	151492863	PRKAG2;PRKAG2	NM_001040633;NM_016203	5URT;Body	1	PRKAG2	1			1	PRKAG2_cg02696607
cg21764708	518784	37	7	151493629	PRKAG2;PRKAG2	NM_001040633;NM_016203	5URT;Body	1	PRKAG2	1			1	PRKAG2_cg21764708
cg15453708	575383	37	7	151493647	PRKAG2;PRKAG2	NM_001040633;NM_016203	5URT;Body	1	PRKAG2	1			1	PRKAG2_cg15453708
cg26673980	63045	37	7	151493820	PRKAG2;PRKAG2	NM_001040633;NM_016203	5URT;Body	1	PRKAG2	1			1	PRKAG2_cg26673980
cg24154257	730705	37	7	151494366	PRKAG2;PRKAG2	NM_001040633;NM_016203	5URT;Body	1	PRKAG2	1			1	PRKAG2_cg24154257
cg25579477	384532	37	7	151496334	PRKAG2;PRKAG2	NM_001040633;NM_016203	5URT;Body	1	PRKAG2	1			1	PRKAG2_cg25579477
cg00294620	755196	37	7	151499272	PRKAG2;PRKAG2	NM_001040633;NM_016203	5URT;Body	1	PRKAG2	1			1	PRKAG2_cg00294620
cg12736613	234251	37	7	151501146	PRKAG2;PRKAG2	NM_001040633;NM_016203	5URT;Body	1	PRKAG2	1			1	PRKAG2_cg12736613
cg22615330	298296	37	7	151502322	PRKAG2;PRKAG2	NM_001040633;NM_016203	5URT;Body	1	PRKAG2	1			1	PRKAG2_cg22615330
cg16994041	431882	37	7	151503269	PRKAG2;PRKAG2	NM_001040633;NM_016203	5URT;Body	1	PRKAG2	1			1	PRKAG2_cg16994041
cg18892778	732082	37	7	151503515	PRKAG2;PRKAG2	NM_001040633;NM_016203	5URT;Body	1	PRKAG2	1			1	PRKAG2_cg18892778
cg01949584	418934	37	7	151503558	PRKAG2;PRKAG2	NM_001040633;NM_016203	5URT;Body	1	PRKAG2	1			1	PRKAG2_cg01949584
cg07461953	682054	37	7	151503602	PRKAG2;PRKAG2	NM_001040633;NM_016203	5URT;Body	1	PRKAG2	1			1	PRKAG2_cg07461953
cg11196702	549534	37	7	151503608	PRKAG2;PRKAG2	NM_001040633;NM_016203	5URT;Body	1	PRKAG2	1			1	PRKAG2_cg11196702
cg01423695	299464	37	7	151504844	PRKAG2;PRKAG2	NM_001040633;NM_016203	5URT;Body	1	PRKAG2	1			1	PRKAG2_cg01423695
cg17192599	780711	37	7	151504864	PRKAG2;PRKAG2	NM_001040633;NM_016203	5URT;Body	1	PRKAG2	1			1	PRKAG2_cg17192599
cg22528270	531239	37	7	151505116	PRKAG2;PRKAG2	NM_001040633;NM_016203	5URT;Body	1	PRKAG2	1			1	PRKAG2_cg22528270
cg09969528	279500	37	7	151505984	PRKAG2;PRKAG2	NM_001040633;NM_016203	5URT;Body	1	PRKAG2	1			1	PRKAG2_cg09969528
cg03567939	550335	37	7	151506147	PRKAG2;PRKAG2	NM_001040633;NM_016203	5URT;Body	1	PRKAG2	1			1	PRKAG2_cg03567939
cg08897188	766664	37	7	151506385	PRKAG2;PRKAG2	NM_001040633;NM_016203	5URT;Body	1	PRKAG2	1			1	PRKAG2_cg08897188
cg05367028	57982	37	7	151506424	PRKAG2;PRKAG2	NM_001040633;NM_016203	5URT;Body	1	PRKAG2	1			1	PRKAG2_cg05367028
cg13066846	677252	37	7	151506475	PRKAG2;PRKAG2	NM_001040633;NM_016203	5URT;Body	1	PRKAG2	1			1	PRKAG2_cg13066846
cg14100005	251816	37	7	151506979	PRKAG2;PRKAG2	NM_001040633;NM_016203	5URT;Body	1	PRKAG2	1			1	PRKAG2_cg14100005
cg26571196	787711	37	7	151509489	PRKAG2;PRKAG2	NM_001040633;NM_016203	5URT;Body	1	PRKAG2	1			1	PRKAG2_cg26571196
cg26276369	841170	37	7	151511780	PRKAG2;PRKAG2;PRKAG2	NM_001040633;NM_001040633;NM_016203	1stExon;5URT;Body	1	PRKAG2	1		1	1	PRKAG2_cg26276369
cg09397579	662561	37	7	151511901	PRKAG2;PRKAG2;PRKAG2	NM_001040633;NM_001040633;NM_016203	1stExon;5URT;Body	1	PRKAG2	1		1	1	PRKAG2_cg09397579
cg17814717	746343	37	7	151512049	PRKAG2;PRKAG2	NM_001040633;NM_016203	TSS200;Body	1	PRKAG2	1	1			PRKAG2_cg17814717
cg20534694	116052	37	7	151512686	PRKAG2;PRKAG2	NM_001040633;NM_016203	TSS1500;Body	1	PRKAG2	1	1			PRKAG2_cg20534694
cg26482626	175156	37	7	151512698	PRKAG2;PRKAG2	NM_001040633;NM_016203	TSS1500;Body	1	PRKAG2	1	1			PRKAG2_cg26482626
cg26284782	362219	37	7	151513241	PRKAG2;PRKAG2	NM_001040633;NM_016203	TSS1500;Body	1	PRKAG2	1	1			PRKAG2_cg26284782
cg15769735	122696	37	7	151513328	PRKAG2;PRKAG2	NM_001040633;NM_016203	TSS1500;Body	1	PRKAG2	1	1			PRKAG2_cg15769735
cg10363569	66873	37	7	151572762	PRKAG2-AS1;PRKAG2	NR_038926;NM_016203	TSS1500;Body	1	PRKAG2	1	1			PRKAG2_cg10363569
cg17825298	173344	37	7	151573262	PRKAG2-AS1;PRKAG2	NR_038926;NM_016203	TSS1500;Body	1	PRKAG2	1	1			PRKAG2_cg17825298
cg00551736	624179	37	7	151573592	PRKAG2-AS1;PRKAG2	NR_038926;NM_016203	TSS1500;1stExon	1	PRKAG2	1	1	1		PRKAG2_cg00551736
cg05953394	125872	37	7	151573773	PRKAG2-AS1;PRKAG2;PRKAG2	NR_038926;NM_016203;NM_016203	TSS1500;1stExon;5URT	1	PRKAG2	1	1	1	1	PRKAG2_cg05953394
cg25786436	710827	37	7	151573913	PRKAG2-AS1;PRKAG2;PRKAG2	NR_038926;NM_016203;NM_016203	TSS1500;1stExon;5URT	1	PRKAG2	1	1	1	1	PRKAG2_cg25786436
cg17323493	112686	37	7	151573944	PRKAG2;PRKAG2;PRKAG2-AS1	NM_016203;NM_016203;NR_038926	1stExon;5URT;TSS200	1	PRKAG2	1	1	1	1	PRKAG2_cg17323493
cg24061580	207189	37	7	151573966	PRKAG2;PRKAG2;PRKAG2-AS1	NM_016203;NM_016203;NR_038926	1stExon;5URT;TSS200	1	PRKAG2	1	1	1	1	PRKAG2_cg24061580
cg16727916	831936	37	7	151574048	PRKAG2;PRKAG2;PRKAG2-AS1	NM_016203;NM_016203;NR_038926	1stExon;5URT;TSS200	1	PRKAG2	1	1	1	1	PRKAG2_cg16727916
cg06900418	315245	37	7	151574229	PRKAG2;PRKAG2;PRKAG2-AS1	NM_016203;NM_016203;NR_038926	1stExon;5URT;Body	1	PRKAG2	1		1	1	PRKAG2_cg06900418
cg03574882	422618	37	7	151574332	PRKAG2-AS1;PRKAG2	NR_038926;NM_016203	Body;TSS200	1	PRKAG2	1	1			PRKAG2_cg03574882
cg21018689	395310	37	7	151574338	PRKAG2-AS1;PRKAG2	NR_038926;NM_016203	Body;TSS200	1	PRKAG2	1	1			PRKAG2_cg21018689
cg27089483	12992	37	7	151574492	PRKAG2-AS1;PRKAG2	NR_038926;NM_016203	Body;TSS200	1	PRKAG2	1	1			PRKAG2_cg27089483
cg12355505	120296	37	7	151574494	PRKAG2-AS1;PRKAG2	NR_038926;NM_016203	Body;TSS200	1	PRKAG2	1	1			PRKAG2_cg12355505
cg04257889	175098	37	7	151574543	PRKAG2-AS1;PRKAG2	NR_038926;NM_016203	Body;TSS1500	1	PRKAG2	1	1			PRKAG2_cg04257889
cg08712068	849711	37	7	151574642	PRKAG2-AS1;PRKAG2	NR_038926;NM_016203	Body;TSS1500	1	PRKAG2	1	1			PRKAG2_cg08712068
cg02596175	362524	37	7	151574762	PRKAG2-AS1;PRKAG2	NR_038926;NM_016203	Body;TSS1500	1	PRKAG2	1	1			PRKAG2_cg02596175
cg24137770	774635	37	7	151574948	PRKAG2-AS1;PRKAG2;PRKAG2-AS1	NR_038926;NM_016203;NR_038926	Body;TSS1500;ExonBnd	1	PRKAG2	1	1			PRKAG2_cg24137770
cg21247398	849303	37	7	151575277	PRKAG2-AS1;PRKAG2	NR_038926;NM_016203	Body;TSS1500	1	PRKAG2	1	1			PRKAG2_cg21247398
cg12807537	709034	37	10	80827367	ZMIZ1-AS1;ZMIZ1-AS1;ZMIZ1-AS1;ZMIZ1	NR_024429;NR_015429;NR_024431;NM_020338	TSS200;TSS200;TSS200;TSS1500	1	ZMIZ1	1	1			ZMIZ1_cg12807537
cg23802518	19000	37	10	80827482	ZMIZ1;ZMIZ1-AS1;ZMIZ1-AS1;ZMIZ1-AS1	NM_020338;NR_024429;NR_015429;NR_024431	TSS1500;TSS1500;TSS1500;TSS1500	1	ZMIZ1	1	1			ZMIZ1_cg23802518
cg04127183	656256	37	10	80827779	ZMIZ1;ZMIZ1-AS1;ZMIZ1-AS1;ZMIZ1-AS1	NM_020338;NR_024429;NR_015429;NR_024431	TSS1500;TSS1500;TSS1500;TSS1500	1	ZMIZ1	1	1			ZMIZ1_cg04127183
cg20870979	719489	37	10	80827799	ZMIZ1;ZMIZ1-AS1;ZMIZ1-AS1;ZMIZ1-AS1	NM_020338;NR_024429;NR_015429;NR_024431	TSS1500;TSS1500;TSS1500;TSS1500	1	ZMIZ1	1	1			ZMIZ1_cg20870979
cg12144272	719757	37	10	80828357	ZMIZ1;ZMIZ1-AS1;ZMIZ1-AS1;ZMIZ1-AS1	NM_020338;NR_024429;NR_015429;NR_024431	TSS1500;TSS1500;TSS1500;TSS1500	1	ZMIZ1	1	1			ZMIZ1_cg12144272
cg04634493	166135	37	10	80828642	ZMIZ1-AS1;ZMIZ1-AS1;ZMIZ1-AS1;ZMIZ1	NR_024429;NR_015429;NR_024431;NM_020338	TSS1500;TSS1500;TSS1500;TSS200	1	ZMIZ1	1	1			ZMIZ1_cg04634493
cg11939940	541507	37	10	80828645	ZMIZ1-AS1;ZMIZ1-AS1;ZMIZ1-AS1;ZMIZ1	NR_024429;NR_015429;NR_024431;NM_020338	TSS1500;TSS1500;TSS1500;TSS200	1	ZMIZ1	1	1			ZMIZ1_cg11939940
cg03810913	823610	37	10	80828648	ZMIZ1-AS1;ZMIZ1-AS1;ZMIZ1-AS1;ZMIZ1	NR_024429;NR_015429;NR_024431;NM_020338	TSS1500;TSS1500;TSS1500;TSS200	1	ZMIZ1	1	1			ZMIZ1_cg03810913
cg19168578	594011	37	10	80828650	ZMIZ1-AS1;ZMIZ1-AS1;ZMIZ1-AS1;ZMIZ1	NR_024429;NR_015429;NR_024431;NM_020338	TSS1500;TSS1500;TSS1500;TSS200	1	ZMIZ1	1	1			ZMIZ1_cg19168578
cg00001582	518216	37	10	80828702	ZMIZ1-AS1;ZMIZ1-AS1;ZMIZ1-AS1;ZMIZ1	NR_024429;NR_015429;NR_024431;NM_020338	TSS1500;TSS1500;TSS1500;TSS200	1	ZMIZ1	1	1			ZMIZ1_cg00001582
cg17378114	261170	37	10	80828708	ZMIZ1	NM_020338	TSS200	1	ZMIZ1	1	1			ZMIZ1_cg17378114
cg18898693	64134	37	10	80829147	ZMIZ1	NM_020338	5URT	1	ZMIZ1	1			1	ZMIZ1_cg18898693
cg02294146	473803	37	10	80829916	ZMIZ1	NM_020338	5URT	1	ZMIZ1	1			1	ZMIZ1_cg02294146
cg01985446	173586	37	10	80830536	ZMIZ1	NM_020338	5URT	1	ZMIZ1	1			1	ZMIZ1_cg01985446
cg14949113	31152	37	10	80831020	ZMIZ1	NM_020338	5URT	1	ZMIZ1	1			1	ZMIZ1_cg14949113
cg21344746	545467	37	10	80831230	ZMIZ1	NM_020338	5URT	1	ZMIZ1	1			1	ZMIZ1_cg21344746
cg02743070	274405	37	10	80834309	ZMIZ1	NM_020338	5URT	1	ZMIZ1	1			1	ZMIZ1_cg02743070
cg03450842	78662	37	10	80834947	ZMIZ1	NM_020338	5URT	1	ZMIZ1	1			1	ZMIZ1_cg03450842
cg14889272	348146	37	10	80837574	ZMIZ1	NM_020338	5URT	1	ZMIZ1	1			1	ZMIZ1_cg14889272
cg01602376	825157	37	10	80839198	ZMIZ1	NM_020338	5URT	1	ZMIZ1	1			1	ZMIZ1_cg01602376
cg04652333	317610	37	10	80841498	ZMIZ1	NM_020338	5URT	1	ZMIZ1	1			1	ZMIZ1_cg04652333
cg08331284	611545	37	10	80841582	ZMIZ1	NM_020338	5URT	1	ZMIZ1	1			1	ZMIZ1_cg08331284
cg15198407	370455	37	10	80841737	ZMIZ1	NM_020338	5URT	1	ZMIZ1	1			1	ZMIZ1_cg15198407
cg15522953	328003	37	10	80842848	ZMIZ1	NM_020338	5URT	1	ZMIZ1	1			1	ZMIZ1_cg15522953
cg02145310	426142	37	10	80844809	ZMIZ1	NM_020338	5URT	1	ZMIZ1	1			1	ZMIZ1_cg02145310
cg16523252	677951	37	10	80845126	ZMIZ1	NM_020338	5URT	1	ZMIZ1	1			1	ZMIZ1_cg16523252
cg17343196	375158	37	10	80845206	ZMIZ1	NM_020338	5URT	1	ZMIZ1	1			1	ZMIZ1_cg17343196
cg00162361	305503	37	10	80848009	ZMIZ1	NM_020338	5URT	1	ZMIZ1	1			1	ZMIZ1_cg00162361
cg17823346	834225	37	10	80848143	ZMIZ1	NM_020338	5URT	1	ZMIZ1	1			1	ZMIZ1_cg17823346
cg27108734	422687	37	10	80850449	ZMIZ1	NM_020338	5URT	1	ZMIZ1	1			1	ZMIZ1_cg27108734
cg17065712	417385	37	10	80850605	ZMIZ1	NM_020338	5URT	1	ZMIZ1	1			1	ZMIZ1_cg17065712
cg18955199	752729	37	10	80852541	ZMIZ1	NM_020338	5URT	1	ZMIZ1	1			1	ZMIZ1_cg18955199
cg24982682	715030	37	10	80853937	ZMIZ1	NM_020338	5URT	1	ZMIZ1	1			1	ZMIZ1_cg24982682
cg14530290	182385	37	10	80853985	ZMIZ1	NM_020338	5URT	1	ZMIZ1	1			1	ZMIZ1_cg14530290
cg16201273	431617	37	10	80855803	ZMIZ1	NM_020338	5URT	1	ZMIZ1	1			1	ZMIZ1_cg16201273
cg16207001	271210	37	10	80859037	ZMIZ1	NM_020338	5URT	1	ZMIZ1	1			1	ZMIZ1_cg16207001
cg04708661	387665	37	10	80862455	ZMIZ1	NM_020338	5URT	1	ZMIZ1	1			1	ZMIZ1_cg04708661
cg10812439	263210	37	10	80862771	ZMIZ1	NM_020338	5URT	1	ZMIZ1	1			1	ZMIZ1_cg10812439
cg09359862	355342	37	10	80865790	ZMIZ1	NM_020338	5URT	1	ZMIZ1	1			1	ZMIZ1_cg09359862
cg08058898	685336	37	10	80872266	ZMIZ1	NM_020338	5URT	1	ZMIZ1	1			1	ZMIZ1_cg08058898
cg18295744	223698	37	10	80872926	ZMIZ1	NM_020338	5URT	1	ZMIZ1	1			1	ZMIZ1_cg18295744
cg16251918	99564	37	10	80873603	ZMIZ1	NM_020338	5URT	1	ZMIZ1	1			1	ZMIZ1_cg16251918
cg11961495	3430	37	10	80873797	ZMIZ1	NM_020338	5URT	1	ZMIZ1	1			1	ZMIZ1_cg11961495
cg23537141	300699	37	10	80875585	ZMIZ1	NM_020338	5URT	1	ZMIZ1	1			1	ZMIZ1_cg23537141
cg12207127	320456	37	10	80879244	ZMIZ1	NM_020338	5URT	1	ZMIZ1	1			1	ZMIZ1_cg12207127
cg07562888	277433	37	10	80883720	ZMIZ1	NM_020338	5URT	1	ZMIZ1	1			1	ZMIZ1_cg07562888
cg15299891	806864	37	10	80885461	ZMIZ1	NM_020338	5URT	1	ZMIZ1	1			1	ZMIZ1_cg15299891
cg24983858	293312	37	10	80887603	ZMIZ1	NM_020338	5URT	1	ZMIZ1	1			1	ZMIZ1_cg24983858
cg07330742	278410	37	10	80889044	ZMIZ1	NM_020338	5URT	1	ZMIZ1	1			1	ZMIZ1_cg07330742
cg09565418	498053	37	10	80889484	ZMIZ1	NM_020338	5URT	1	ZMIZ1	1			1	ZMIZ1_cg09565418
cg16854826	619154	37	10	80889523	ZMIZ1	NM_020338	5URT	1	ZMIZ1	1			1	ZMIZ1_cg16854826
cg01989787	165683	37	10	80891666	ZMIZ1	NM_020338	5URT	1	ZMIZ1	1			1	ZMIZ1_cg01989787
cg16815157	234272	37	10	80893922	ZMIZ1	NM_020338	5URT	1	ZMIZ1	1			1	ZMIZ1_cg16815157
cg22567670	140588	37	10	80897344	ZMIZ1	NM_020338	5URT	1	ZMIZ1	1			1	ZMIZ1_cg22567670
cg25997979	536947	37	10	80897742	ZMIZ1	NM_020338	5URT	1	ZMIZ1	1			1	ZMIZ1_cg25997979
cg01341729	738111	37	10	80898729	ZMIZ1	NM_020338	5URT	1	ZMIZ1	1			1	ZMIZ1_cg01341729
cg20352718	186411	37	10	80899340	ZMIZ1	NM_020338	5URT	1	ZMIZ1	1			1	ZMIZ1_cg20352718
cg16182375	429328	37	10	80900894	ZMIZ1	NM_020338	5URT	1	ZMIZ1	1			1	ZMIZ1_cg16182375
cg23865980	549216	37	10	80904376	ZMIZ1	NM_020338	5URT	1	ZMIZ1	1			1	ZMIZ1_cg23865980
cg02851873	7770	37	10	80907003	ZMIZ1	NM_020338	5URT	1	ZMIZ1	1			1	ZMIZ1_cg02851873
cg12444632	246679	37	10	80909431	ZMIZ1	NM_020338	5URT	1	ZMIZ1	1			1	ZMIZ1_cg12444632
cg07869311	517400	37	10	80909451	ZMIZ1	NM_020338	5URT	1	ZMIZ1	1			1	ZMIZ1_cg07869311
cg04417773	290514	37	10	80909901	ZMIZ1	NM_020338	5URT	1	ZMIZ1	1			1	ZMIZ1_cg04417773
cg02311568	779443	37	10	80911786	ZMIZ1	NM_020338	5URT	1	ZMIZ1	1			1	ZMIZ1_cg02311568
cg08526062	537135	37	10	80915186	ZMIZ1	NM_020338	5URT	1	ZMIZ1	1			1	ZMIZ1_cg08526062
cg04714939	318378	37	10	80917620	ZMIZ1	NM_020338	5URT	1	ZMIZ1	1			1	ZMIZ1_cg04714939
cg15522556	473214	37	10	80917728	ZMIZ1	NM_020338	5URT	1	ZMIZ1	1			1	ZMIZ1_cg15522556
cg22848722	584117	37	10	80917822	ZMIZ1	NM_020338	5URT	1	ZMIZ1	1			1	ZMIZ1_cg22848722
cg04141971	33032	37	10	80918325	ZMIZ1	NM_020338	5URT	1	ZMIZ1	1			1	ZMIZ1_cg04141971
cg00533891	587401	37	10	80919242	ZMIZ1	NM_020338	5URT	1	ZMIZ1	1			1	ZMIZ1_cg00533891
cg12585732	22954	37	10	80920577	ZMIZ1	NM_020338	5URT	1	ZMIZ1	1			1	ZMIZ1_cg12585732
cg03216879	332049	37	10	80920671	ZMIZ1	NM_020338	5URT	1	ZMIZ1	1			1	ZMIZ1_cg03216879
cg07370745	552338	37	10	80921785	ZMIZ1	NM_020338	5URT	1	ZMIZ1	1			1	ZMIZ1_cg07370745
cg06311168	660472	37	10	80922014	ZMIZ1	NM_020338	5URT	1	ZMIZ1	1			1	ZMIZ1_cg06311168
cg16112766	333605	37	10	80925057	ZMIZ1	NM_020338	5URT	1	ZMIZ1	1			1	ZMIZ1_cg16112766
cg05289649	107862	37	10	80925798	ZMIZ1	NM_020338	5URT	1	ZMIZ1	1			1	ZMIZ1_cg05289649
cg21213154	612381	37	10	80927984	ZMIZ1	NM_020338	5URT	1	ZMIZ1	1			1	ZMIZ1_cg21213154
cg18599440	170090	37	10	80929117	ZMIZ1	NM_020338	5URT	1	ZMIZ1	1			1	ZMIZ1_cg18599440
cg01053681	824457	37	10	80931119	ZMIZ1	NM_020338	5URT	1	ZMIZ1	1			1	ZMIZ1_cg01053681
cg11542209	457637	37	10	80932954	ZMIZ1	NM_020338	5URT	1	ZMIZ1	1			1	ZMIZ1_cg11542209
cg12975749	239402	37	10	80933898	ZMIZ1	NM_020338	5URT	1	ZMIZ1	1			1	ZMIZ1_cg12975749
cg23084416	272712	37	10	80936005	ZMIZ1	NM_020338	5URT	1	ZMIZ1	1			1	ZMIZ1_cg23084416
cg10427868	471280	37	10	80936798	ZMIZ1	NM_020338	5URT	1	ZMIZ1	1			1	ZMIZ1_cg10427868
cg18712809	849452	37	10	80938672	ZMIZ1	NM_020338	5URT	1	ZMIZ1	1			1	ZMIZ1_cg18712809
cg05593749	654957	37	10	80940888	ZMIZ1	NM_020338	5URT	1	ZMIZ1	1			1	ZMIZ1_cg05593749
cg02485605	507035	37	10	80948302	ZMIZ1	NM_020338	5URT	1	ZMIZ1	1			1	ZMIZ1_cg02485605
cg11314941	113302	37	10	80949528	ZMIZ1	NM_020338	5URT	1	ZMIZ1	1			1	ZMIZ1_cg11314941
cg15121731	462139	37	10	80952197	ZMIZ1	NM_020338	5URT	1	ZMIZ1	1			1	ZMIZ1_cg15121731
cg17958516	657666	37	10	80952606	ZMIZ1	NM_020338	5URT	1	ZMIZ1	1			1	ZMIZ1_cg17958516
cg16904852	220420	37	10	80953833	ZMIZ1	NM_020338	5URT	1	ZMIZ1	1			1	ZMIZ1_cg16904852
cg04700809	556487	37	10	80954519	ZMIZ1	NM_020338	5URT	1	ZMIZ1	1			1	ZMIZ1_cg04700809
cg23721088	186458	37	10	80955256	ZMIZ1	NM_020338	5URT	1	ZMIZ1	1			1	ZMIZ1_cg23721088
cg09936762	699925	37	10	80959688	ZMIZ1	NM_020338	5URT	1	ZMIZ1	1			1	ZMIZ1_cg09936762
cg09514351	5849	37	10	80960123	ZMIZ1	NM_020338	5URT	1	ZMIZ1	1			1	ZMIZ1_cg09514351
cg17652408	605039	37	10	80960691	ZMIZ1	NM_020338	5URT	1	ZMIZ1	1			1	ZMIZ1_cg17652408
cg04174354	92400	37	10	80961305	ZMIZ1	NM_020338	5URT	1	ZMIZ1	1			1	ZMIZ1_cg04174354
cg02479626	554796	37	10	80961336	ZMIZ1;ZMIZ1	NM_020338;NM_020338	ExonBnd;5URT	1	ZMIZ1	1			1	ZMIZ1_cg02479626
cg16944845	316915	37	10	80961350	ZMIZ1;ZMIZ1	NM_020338;NM_020338	ExonBnd;5URT	1	ZMIZ1	1			1	ZMIZ1_cg16944845
cg09354331	4713	37	10	80961382	ZMIZ1	NM_020338	5URT	1	ZMIZ1	1			1	ZMIZ1_cg09354331
