# Supplementary material for: Cervical Secretion Methylation Is Associated with the Pregnancy Outcome of Frozen-Thawed Embryo Transfer
Source: Int J Mol Sci. 2023 Jan 15;24(2):1726. doi: 10.3390/ijms24021726 (PMC9863254; doi:10.3390/ijms24021726)
Supplement: Supplementary file 1 [file ijms-24-01726-s001.zip › Sup Table S2.xlsx]

## Sheet: Sheet1
Table S2. Primers sequence of six candidate genes and eight CpG sites.
Primer name	Synbol name	Forward	Reverse
HAND2	HAND2	TTAGTTTAGGAGAATTATCGTCGTTATTTC,	GAAAACCGCGACTCGAACTC,
HOXA10	HOXA10	GGGATTTCGGTATGGGGTTTACG	CCCCGACACCTTAACCCG
KSR1-MS01	KSR1	GGGTAGTGTTTTAGGAATACGTCGA	GATAAAAACAACAACGCACACACGA
KSR1-MS02	KSR1	TGTACGTGGTTATGTTGTGGGG	ACGTAACTCTCCTTAACCAACTCG
PPT2	PPT2	GCGTGAGCGTTTAATTTTTTATCGTT	TCCGCCTATAACCCCTAACCG
PRKAG2-MS01	PRKAG2	CGGTTGATTTTATGATGGGGTGGC	CCGAAACTTACTTCCATCCAACGA
PRKAG2-MS02	PRKAG2	TGGTTATTTTTTCGAATCGTAGCGT	TCGCTTCCCAAACTCTAATCTAACG
ZMIZ1	ZMIZ1	GGATAGGGAGTTAGTAGGTAGGCG	GCTACTATTAACACGACCCTATATAAACGA
